# Supplementary material for: 3D replicon distributions arise from stochastic initiation and domino-like DNA replication progression
Source: Nat Commun. 2016 Apr 7;7:11207. doi: 10.1038/ncomms11207 (PMC4829661; doi:10.1038/ncomms11207)
Supplement: Supplementary Software — Source code for 1D simulation of DNA replication and 3D simulation of chromatin folding. [file ncomms11207-s5.zip]

Archive with 84 entries (76 files):
- DNA-replication-master/
- DNA-replication-master/DNA_metropolis/
- DNA-replication-master/DNA_metropolis/README.md
- DNA-replication-master/DNA_metropolis/chromatinType.txt
- DNA-replication-master/DNA_metropolis/chromosome_patchlists.txt
- DNA-replication-master/DNA_metropolis/chromosome_patchlists_inactiveX.txt
- DNA-replication-master/DNA_metropolis/dna_metropolis.cpp
- DNA-replication-master/DNA_metropolis/dna_metropolis.hh
- DNA-replication-master/DNA_metropolis/get_plotpoints.cpp
- DNA-replication-master/DNA_metropolis/get_plotpoints.hh
- DNA-replication-master/DNA_metropolis/main.cpp
- DNA-replication-master/DNA_metropolis/main_rl100.cpp
- DNA-replication-master/DNA_metropolis/separate76.cpp
- DNA-replication-master/README.md
- DNA-replication-master/replication/
- DNA-replication-master/replication/README.md
- DNA-replication-master/replication/annihilation.cpp
- DNA-replication-master/replication/annihilation.hh
- DNA-replication-master/replication/boundary.cpp
- DNA-replication-master/replication/boundary.hh
- DNA-replication-master/replication/change_parameter.hh
- DNA-replication-master/replication/chromatin_type.hh
- DNA-replication-master/replication/exceptions.cpp
- DNA-replication-master/replication/exceptions.hh
- DNA-replication-master/replication/firing_test.cpp
- DNA-replication-master/replication/fork.cpp
- DNA-replication-master/replication/fork.hh
- DNA-replication-master/replication/full_test.cpp
- DNA-replication-master/replication/main.cpp
- DNA-replication-master/replication/origin.hh
- DNA-replication-master/replication/parameter_set.cpp
- DNA-replication-master/replication/parameter_set.hh
- DNA-replication-master/replication/replicator.cpp
- DNA-replication-master/replication/replicator.hh
- DNA-replication-master/replication/replicator_test.cpp
- DNA-replication-master/replication/step_test.cpp
- DNA-replication-master/replication/twoe.cpp
- DNA-replication-master/replication/twoe.hh
- DNA-replication-master/simtools/
- DNA-replication-master/simtools/COPYING
- DNA-replication-master/simtools/Makefile.am
- DNA-replication-master/simtools/Makefile.in
- DNA-replication-master/simtools/README.md
- DNA-replication-master/simtools/aclocal.m4
- DNA-replication-master/simtools/autogen.sh
- DNA-replication-master/simtools/autom4te.cache/
- DNA-replication-master/simtools/autom4te.cache/output.0
- DNA-replication-master/simtools/autom4te.cache/output.1
- DNA-replication-master/simtools/autom4te.cache/requests
- DNA-replication-master/simtools/autom4te.cache/traces.0
- DNA-replication-master/simtools/autom4te.cache/traces.1
- DNA-replication-master/simtools/config.guess
- DNA-replication-master/simtools/config.h.in
- DNA-replication-master/simtools/config.sub
- DNA-replication-master/simtools/configure
- DNA-replication-master/simtools/configure.ac
- DNA-replication-master/simtools/depcomp
- DNA-replication-master/simtools/install-sh
- DNA-replication-master/simtools/ltmain.sh
- DNA-replication-master/simtools/m4/
- DNA-replication-master/simtools/m4/boost.m4
- DNA-replication-master/simtools/missing
- DNA-replication-master/simtools/simtools.pc.in
- DNA-replication-master/simtools/src/
- DNA-replication-master/simtools/src/Makefile.am
- DNA-replication-master/simtools/src/Makefile.in
- DNA-replication-master/simtools/src/binary_heap.hh
- DNA-replication-master/simtools/src/binary_sum_search.hh
- DNA-replication-master/simtools/src/exceptions.cpp
- DNA-replication-master/simtools/src/exceptions.hh
- DNA-replication-master/simtools/src/growing_binary_search.hh
- DNA-replication-master/simtools/src/red_black_tree.hh
- DNA-replication-master/simtools/src/twoe.cpp
- DNA-replication-master/simtools/src/twoe.hh
- DNA-replication-master/simtools/tests/
- DNA-replication-master/simtools/tests/bs_test.cpp
- DNA-replication-master/simtools/tests/garbage_test.py
- DNA-replication-master/simtools/tests/growing_test.cpp
- DNA-replication-master/simtools/tests/heap_test.cpp
- DNA-replication-master/simtools/tests/rb_iterator_test.cpp
- DNA-replication-master/simtools/tests/rb_test.cpp
- DNA-replication-master/simtools/tests/test_helpers.py
- DNA-replication-master/simtools/tests/tests.py
- DNA-replication-master/simtools/tests/tree_test.py
