# Supplementary material for: 3D replicon distributions arise from stochastic initiation and domino-like DNA replication progression
Source: Nat Commun. 2016 Apr 7;7:11207. doi: 10.1038/ncomms11207 (PMC4829661; doi:10.1038/ncomms11207)
Supplement: Supplementary Software — Source code for 1D simulation of DNA replication and 3D simulation of chromatin folding. [file ncomms11207-s5.zip › DNA-replication-master/DNA_metropolis/chromatinType.txt]

0	2	0	2	0	2	0	2	0	2	0	2	0	2	0	1	0	2	0	2	0	1	0	1	0	1	0	1	0	2	0	2	0	1	0	2	0	2	0	2	0	2	0	1	0	2	0	1	0	1	0	2	0	1	0	2	0	2	0	1	0
0	2	0	1	0	1	0	2	0	1	0	2	0	1	0	1	0	2	0	2	0	1	0	1	0	2	0	2	0	2	0	2	0	2	0	1	0	1	0	2	0	1	0	1	0	2	0	1	0	1	0	2	0	1	0	1	0	1	0	2	0
2	0	2	0	2	0	1	0	1	0	2	0	1	0	2	0	2	0	2	0	2	0	1	0	1	0	1	0	2	0	1	0	2	0	1	0	1	0	2	0	2	0	2	0	1	0	2	0	2	0	1	0	1	0	1	0	2	0	1	0
0	2	0	2	0	1	0	1	0	2	0	1	0	1	0	1	0	2	0	2	0	1	0	1	0	2	0	1	0	2	0	1	0	2	0	2	0	1	0	1	0	1	0	1	0	2
0	2	0	2	0	1	0	1	0	2	0	2	0	1	0	1	0	2	0	2	0	1	0	1	0	1	0	2	0	1	0	1	0	2	0	1	0	2	0	1	0	2	0
0	2	0	2	0	2	0	1	0	2	0	2	0	2	0	1	0	1	0	1	0	1	0	2	0	2	0	1	0	1	0	1	0	1	0	1	0	2	0	1	0	1	0	2	0	2	0
0	2	0	1	0	1	0	2	0	1	0	1	0	1	0	1	0	1	0	2	0	1	0	1	0	1	0	2	0	1	0	1	0	1	0	2	0	2	0	1	0	2	0
0	1	0	1	0	2	0	1	0	2	0	1	0	1	0	2	0	2	0	2	0	1	0	1	0	1	0	2	0	1	0	1	0	2	0	2	0	1	0
0	2	0	1	0	2	0	1	0	1	0	2	0	2	0	1	0	2	0	2	0	2	0	2	0	2	0	2	0	1	0	2	0	1	0	2	0	2	0	2	0
0	2	0	1	0	1	0	1	0	2	0	2	0	1	0	2	0	1	0	1	0	2	0	1	0	1	0	2	0	2	0	2	0	1	0	1	0	2	0	2	0
0	2	0	2	0	1	0	1	0	1	0	1	0	2	0	2	0	2	0	1	0	1	0	1	0	1	0	2	0	2	0	2	0
0	2	0	1	0	1	0	1	0	2	0	1	0	2	0	2	0	1	0	2	0	1	0	1	0	1	0	1	0	2	0	2	0	2	0	2	0	2	0
1	0	2	0	2	0	2	0	1	0	2	0	2	0	1	0	1	0	1	0	2	0	1	0	1	0	2	0	1	0	1	0
1	0	1	0	2	0	1	0	1	0	2	0	1	0	2	0	2	0	1	0	1	0	2	0	2	0	2	0
1	0	2	0	2	0	1	0	2	0	1	0	1	0	2	0	2	0	2	0	2	0	2	0	2	0	2	0
0	2	0	2	0	2	0	2	0	1	0	2	0	1	0	2	0	1	0	2	0	2	0
0	2	0	1	0	1	0	2	0	2	0	2	0	1	0	1	0	2	0	1	0	2	0
0	2	0	2	0	1	0	1	0	1	0	1	0	2	0	1	0	2	0
0	2	0	2	0	1	0	2	0	2	0	2	0	2	0	2
0	1	0	1	0	2	0	1	0	2	0	1	0	2	0	1	0	2	0
1	0	1	0	1	0	2	0	2	0
1	0	2	0	2	0	2	0	2	0	2	0
0	2	0	2	0	2	0	1	0	1	0	1	0	2	0	1	0	2	0	2	0	1	0	1	0	1	0	2	0	1	0	1	0	2	0	1	0	1	0
2
