# Supplementary material for: 3D replicon distributions arise from stochastic initiation and domino-like DNA replication progression
Source: Nat Commun. 2016 Apr 7;7:11207. doi: 10.1038/ncomms11207 (PMC4829661; doi:10.1038/ncomms11207)
Supplement: Supplementary Software — Source code for 1D simulation of DNA replication and 3D simulation of chromatin folding. [file ncomms11207-s5.zip › DNA-replication-master/DNA_metropolis/chromosome_patchlists_inactiveX.txt]

1	0	2300000.0	3000000.0	1800000.0	2100000.0	3400000.0	3500000.0	4200000.0	3500000.0	4000000.0	2200000.0	2200000.0	2200000.0	5200000.0	4300000.0	2600000.0	4800000.0	4900000.0	2500000.0	2200000.0	7800000.0	800000.0	15200000.0	3400000.0	3900000.0	2500000.0	4900000.0	2600000.0	5000000.0	4600000.0	4300000.0	1700000.0	3100000.0	400000.0	21300000.0	5600000.0	1600000.0	3700000.0	1500000.0	2500000.0	1500000.0	5000000.0	1700000.0	3600000.0	2100000.0	3100000.0	4300000.0	5400000.0	5000000.0	3100000.0	5400000.0	7800000.0	4200000.0	2600000.0	10000000.0	600000.0	2400000.0	3700000.0	3900000.0	1900000.0	7100000.0	5549719.0
2	0	4300000.0	2700000.0	5800000.0	4200000.0	2100000.0	4800000.0	3800000.0	2100000.0	2100000.0	4500000.0	2000000.0	3200000.0	6000000.0	5100000.0	2100000.0	6300000.0	2900000.0	6500000.0	2100000.0	1300000.0	1500000.0	8300000.0	7300000.0	4700000.0	6400000.0	3200000.0	1400000.0	1900000.0	5200000.0	4800000.0	3500000.0	7500000.0	2600000.0	2600000.0	1800000.0	5800000.0	2300000.0	3700000.0	1200000.0	700000.0	4300000.0	5000000.0	3900000.0	6000000.0	8200000.0	2700000.0	2300000.0	6400000.0	2500000.0	5500000.0	6400000.0	2100000.0	3500000.0	6000000.0	6200000.0	3600000.0	900000.0	4900000.0	4600000.0	1700000.0	5951149.0
3	1	3500000.0	2000000.0	3200000.0	2800000.0	900000.0	2300000.0	9100000.0	2600000.0	4400000.0	1300000.0	4400000.0	2800000.0	4300000.0	800000.0	300000.0	6700000.0	300000.0	2700000.0	4100000.0	5200000.0	8100000.0	2400000.0	7600000.0	1900000.0	3500000.0	2200000.0	10400000.0	1700000.0	1000000.0	1900000.0	3400000.0	1700000.0	3300000.0	2200000.0	3800000.0	1700000.0	2900000.0	2000000.0	2300000.0	3800000.0	4200000.0	1700000.0	3000000.0	4000000.0	6000000.0	3100000.0	2800000.0	1800000.0	1800000.0	1300000.0	8000000.0	3300000.0	4800000.0	3300000.0	3600000.0	1800000.0	1500000.0	1900000.0	4400000.0	5701827.0
4	0	3100000.0	2100000.0	5700000.0	4400000.0	3200000.0	4600000.0	4800000.0	7600000.0	5400000.0	4700000.0	3100000.0	3700000.0	6800000.0	7100000.0	4100000.0	6100000.0	2700000.0	3400000.0	1700000.0	2800000.0	1100000.0	5800000.0	1400000.0	3700000.0	3400000.0	5400000.0	6200000.0	6500000.0	3400000.0	5100000.0	2200000.0	8200000.0	2200000.0	3300000.0	2700000.0	3300000.0	4100000.0	6400000.0	3000000.0	5900000.0	1800000.0	4400000.0	1200000.0	4800000.0	4700000.0	3973063.0
5	0	4400000.0	1600000.0	2200000.0	6900000.0	3400000.0	4800000.0	1400000.0	4600000.0	5100000.0	4100000.0	3900000.0	8100000.0	8400000.0	4100000.0	700000.0	2800000.0	1900000.0	4900000.0	3100000.0	4900000.0	1500000.0	9100000.0	5400000.0	5500000.0	1700000.0	5100000.0	1900000.0	1600000.0	2100000.0	6300000.0	5800000.0	3100000.0	5000000.0	3600000.0	4100000.0	4100000.0	4900000.0	3500000.0	4300000.0	7500000.0	4800000.0	4300000.0	4357866.0
6	0	2300000.0	1800000.0	2900000.0	3600000.0	600000.0	2300000.0	2000000.0	8000000.0	2600000.0	3800000.0	2000000.0	1700000.0	3200000.0	3800000.0	4600000.0	5900000.0	1500000.0	4600000.0	1200000.0	5000000.0	100000.0	6500000.0	5900000.0	8000000.0	800000.0	2800000.0	4600000.0	6600000.0	1200000.0	4900000.0	9100000.0	3200000.0	1500000.0	7600000.0	1100000.0	3100000.0	900000.0	3900000.0	3900000.0	3800000.0	2800000.0	3400000.0	3500000.0	3000000.0	5300000.0	3500000.0	6499992.0
7	0	2100000.0	2400000.0	2700000.0	6100000.0	1900000.0	4300000.0	5400000.0	3100000.0	3800000.0	3800000.0	1900000.0	5800000.0	3300000.0	3200000.0	1100000.0	3000000.0	3500000.0	3700000.0	5000000.0	5700000.0	5600000.0	8800000.0	1800000.0	2900000.0	1700000.0	5300000.0	6500000.0	1500000.0	1300000.0	7200000.0	2800000.0	3700000.0	2700000.0	3300000.0	2100000.0	1100000.0	2300000.0	4900000.0	5500000.0	4700000.0	4700000.0	2500000.0	4121424.0
8	0	2200000.0	4000000.0	6500000.0	6400000.0	4300000.0	4000000.0	2300000.0	8800000.0	1000000.0	400000.0	3300000.0	4900000.0	2300000.0	2400000.0	2800000.0	6100000.0	700000.0	3700000.0	2000000.0	2500000.0	3400000.0	4500000.0	1800000.0	4600000.0	2300000.0	6300000.0	5600000.0	2500000.0	4500000.0	4500000.0	1600000.0	5500000.0	1500000.0	3300000.0	4800000.0	4200000.0	5000000.0	3500000.0	6274826.0
9	0	2200000.0	2400000.0	4400000.0	5100000.0	2500000.0	1900000.0	1400000.0	5600000.0	2600000.0	4700000.0	3500000.0	1700000.0	2200000.0	2200000.0	4300000.0	23300000.0	500000.0	2200000.0	400000.0	6200000.0	1000000.0	3100000.0	2700000.0	3500000.0	1400000.0	2000000.0	2600000.0	2600000.0	3400000.0	5600000.0	3100000.0	3600000.0	2800000.0	5300000.0	3800000.0	3500000.0	3200000.0	300000.0	2100000.0	1700000.0	3673252.0
10	0	3000000.0	800000.0	2900000.0	5600000.0	5000000.0	2600000.0	600000.0	2300000.0	1300000.0	4200000.0	3100000.0	3100000.0	4300000.0	3300000.0	4000000.0	4000000.0	3200000.0	7900000.0	3600000.0	6500000.0	3300000.0	2800000.0	4600000.0	5900000.0	1700000.0	3300000.0	1300000.0	3800000.0	1400000.0	2600000.0	1000000.0	1900000.0	800000.0	6100000.0	3100000.0	4200000.0	2600000.0	1400000.0	4300000.0	3100000.0	4874737.0
11	0	2800000.0	7900000.0	1900000.0	3500000.0	5500000.0	4400000.0	1200000.0	3800000.0	5400000.0	7000000.0	5400000.0	10900000.0	1700000.0	1700000.0	4000000.0	2100000.0	1500000.0	4200000.0	1800000.0	8600000.0	2600000.0	4400000.0	4400000.0	4900000.0	800000.0	7600000.0	2800000.0	2600000.0	5300000.0	2800000.0	3900000.0	2900000.0	4152384.0
12	0	3100000.0	2200000.0	4700000.0	2600000.0	2200000.0	5100000.0	1300000.0	5100000.0	1400000.0	2900000.0	2600000.0	11400000.0	2800000.0	1000000.0	4700000.0	2100000.0	1100000.0	5100000.0	2000000.0	2600000.0	3800000.0	4300000.0	4600000.0	6400000.0	2400000.0	3700000.0	3600000.0	5200000.0	2400000.0	5100000.0	2700000.0	600000.0	2000000.0	2500000.0	1400000.0	2400000.0	5400000.0	4200000.0	3649534.0
13	1	18400000.0	3800000.0	2200000.0	2300000.0	1100000.0	3300000.0	1800000.0	1800000.0	4800000.0	4800000.0	1600000.0	300000.0	2700000.0	3300000.0	5400000.0	2900000.0	3600000.0	3100000.0	4900000.0	2100000.0	1800000.0	1800000.0	8700000.0	2300000.0	5000000.0	3200000.0	1100000.0	2400000.0	3200000.0	2100000.0	3300000.0	5042980.0
14	1	19100000.0	4500000.0	8200000.0	2300000.0	1500000.0	1300000.0	4100000.0	2200000.0	5100000.0	4000000.0	2100000.0	1400000.0	5400000.0	2800000.0	3000000.0	2300000.0	3600000.0	5500000.0	4200000.0	1400000.0	4900000.0	1600000.0	2300000.0	2600000.0	5000000.0	1800000.0	800000.0	3368585.0
15	1	18400000.0	4900000.0	2400000.0	2300000.0	1000000.0	2400000.0	6500000.0	2800000.0	700000.0	1300000.0	4900000.0	3500000.0	4700000.0	1300000.0	4400000.0	3400000.0	100000.0	300000.0	5100000.0	2700000.0	1300000.0	1700000.0	3400000.0	3500000.0	3900000.0	5200000.0	4200000.0	4038915.0
16	0	6300000.0	4000000.0	2200000.0	2200000.0	2000000.0	3800000.0	1200000.0	5900000.0	6800000.0	11100000.0	5700000.0	3300000.0	2200000.0	8500000.0	4200000.0	400000.0	3500000.0	4900000.0	2300000.0	2200000.0	2900000.0	1600000.0	1627254.0
17	0	3600000.0	3200000.0	4400000.0	4700000.0	6200000.0	1100000.0	5600000.0	6600000.0	200000.0	2200000.0	4100000.0	2900000.0	2800000.0	7300000.0	700000.0	2800000.0	1500000.0	1700000.0	3000000.0	3800000.0	3800000.0	700000.0	5874742.0
18	0	2900000.0	4300000.0	1300000.0	2400000.0	4500000.0	1900000.0	6000000.0	7700000.0	4500000.0	6300000.0	4600000.0	5600000.0	2400000.0	2700000.0	2700000.0	5100000.0	2000000.0	4400000.0	4817153.0
19	0	6900000.0	5700000.0	1200000.0	2300000.0	3700000.0	17300000.0	3200000.0	2700000.0	400000.0	4400000.0	2200000.0	3800000.0	3800000.0	1500000.0	2300000.0	2411651.0
20	0	5000000.0	4000000.0	2900000.0	5900000.0	3400000.0	1100000.0	3400000.0	2700000.0	3100000.0	2400000.0	3200000.0	4000000.0	500000.0	4200000.0	3400000.0	5200000.0	1500000.0	2000000.0	4535964.0
21	1	13200000.0	2100000.0	7600000.0	2900000.0	4700000.0	4200000.0	2000000.0	1900000.0	2800000.0	5544323.0
22	1	16300000.0	4200000.0	1300000.0	2500000.0	3600000.0	2600000.0	5400000.0	3400000.0	3300000.0	4400000.0	1200000.0	1491432.0
23	0	4300000.0	1700000.0	3500000.0	7600000.0	2100000.0	2600000.0	3100000.0	4500000.0	2100000.0	6000000.0	4800000.0	5000000.0	2400000.0	5000000.0	1900000.0	8400000.0	100000.0	2600000.0	4500000.0	1600000.0	2200000.0	8500000.0	1700000.0	5700000.0	1600000.0	4700000.0	4300000.0	1100000.0	6900000.0	6300000.0	3900000.0	9100000.0	500000.0	3200000.0	4300000.0	2300000.0	1800000.0	5000000.0	8013754.0
24	1	154913754.0
