# Supplementary material for: 3D replicon distributions arise from stochastic initiation and domino-like DNA replication progression
Source: Nat Commun. 2016 Apr 7;7:11207. doi: 10.1038/ncomms11207 (PMC4829661; doi:10.1038/ncomms11207)
Supplement: Supplementary Software — Source code for 1D simulation of DNA replication and 3D simulation of chromatin folding. [file ncomms11207-s5.zip › DNA-replication-master/README.md]

# DNA-replication
This application combines a 1D Simulation of DNA replication with a 3D random loop model DNA model. The simulations can be performed online at  http://replionline.cfs-me-research.net/. 
Original author: Dr. Daniel Löb. 


### Installation

The instructions for each application can be found in the subdirectories.


### License

This application is released under the GPL License version 3.
