# Supplementary material for: 3D replicon distributions arise from stochastic initiation and domino-like DNA replication progression
Source: Nat Commun. 2016 Apr 7;7:11207. doi: 10.1038/ncomms11207 (PMC4829661; doi:10.1038/ncomms11207)
Supplement: Supplementary Software — Source code for 1D simulation of DNA replication and 3D simulation of chromatin folding. [file ncomms11207-s5.zip › DNA-replication-master/replication/README.md]

#Replication
This program simulates the time evolution of DNA-replication on a 1D DNA-string. To generate a realistic 3D-Simulation is has to be combined with the DNA-Metropolis package.

##Compile and run

1. Make sure that the simtools library is properly installed.
2. Run:

g++ -O3 -std=c++11 annihilation.cpp boundary.cpp exceptions.cpp fork.cpp parameter_set.cpp replicator.cpp twoe.cpp main.cpp -o DNA_replication -lsimtools

./DNA_replication
