# Supplementary material for: 3D replicon distributions arise from stochastic initiation and domino-like DNA replication progression
Source: Nat Commun. 2016 Apr 7;7:11207. doi: 10.1038/ncomms11207 (PMC4829661; doi:10.1038/ncomms11207)
Supplement: Supplementary Software — Source code for 1D simulation of DNA replication and 3D simulation of chromatin folding. [file ncomms11207-s5.zip › DNA-replication-master/replication/boundary.cpp]

#include "boundary.hh"

boundary::boundary(double inpos, bool icb, size_t inleft, size_t inright, int ilc, int irc)
	: position(inpos), left(inleft), right(inright), left_chromosome(ilc), right_chromosome(irc), is_chromosome_boundary(icb)
{
}

boundary::boundary(const boundary &rightb)
{
	position = rightb.position;
	left = rightb.left;
	right = rightb.right;
	left_chromosome = rightb.left_chromosome;
	right_chromosome = rightb.right_chromosome;
	is_chromosome_boundary = rightb.is_chromosome_boundary;
}

bool boundary::operator< (const boundary &right) const
{
	return position < right.position;
}


bool boundary::operator== (const boundary &right) const
{
	return position == right.position;
}
