# Supplementary material for: 3D replicon distributions arise from stochastic initiation and domino-like DNA replication progression
Source: Nat Commun. 2016 Apr 7;7:11207. doi: 10.1038/ncomms11207 (PMC4829661; doi:10.1038/ncomms11207)
Supplement: Supplementary Software — Source code for 1D simulation of DNA replication and 3D simulation of chromatin folding. [file ncomms11207-s5.zip › DNA-replication-master/replication/exceptions.hh]

#ifndef EXCEPTIONS_HH
#define EXCEPTIONS_HH

#include<exception>
#include<sstream>

using std::exception;
using std::string;

string tostr(size_t size);
string tostr(double val);
string tostr(unsigned int val);

struct RuntimeError: std::exception
{
	public:
		RuntimeError(string text);
		
		RuntimeError(RuntimeError& oldone);
		RuntimeError(const RuntimeError& oldone);
		
		const char* what() const throw();
		
		virtual ~RuntimeError() throw();
		
		string get_message();
		
	private:
		string message;
};

#ifdef USES_PYTHON
void translate_RE(RuntimeError const &re);
#endif // USES_PYTHON

#endif // EXCEPTIONS_HH
