# Supplementary material for: 3D replicon distributions arise from stochastic initiation and domino-like DNA replication progression
Source: Nat Commun. 2016 Apr 7;7:11207. doi: 10.1038/ncomms11207 (PMC4829661; doi:10.1038/ncomms11207)
Supplement: Supplementary Software — Source code for 1D simulation of DNA replication and 3D simulation of chromatin folding. [file ncomms11207-s5.zip › DNA-replication-master/replication/fork.cpp]

#include "fork.hh"

fork_t::fork_t(double inpos, double intime, unsigned int inoid, unsigned int inid, unsigned int inchrom, int inchromosome)
	: position(inpos), time(intime), id(inid), anni(0), origin_id(inoid), chromatin(inchrom), start_time(intime), chromosome(inchromosome)
{
}
