# Supplementary material for: 3D replicon distributions arise from stochastic initiation and domino-like DNA replication progression
Source: Nat Commun. 2016 Apr 7;7:11207. doi: 10.1038/ncomms11207 (PMC4829661; doi:10.1038/ncomms11207)
Supplement: Supplementary Software — Source code for 1D simulation of DNA replication and 3D simulation of chromatin folding. [file ncomms11207-s5.zip › DNA-replication-master/replication/origin.hh]

#ifndef ORIGIN_HH
#define ORIGIN_HH

struct origin
{
	origin(double ipos, size_t ichro, int inchromosome)
	: position(ipos), chromosome(inchromosome), chromatin(ichro)
	{}
	
	bool operator< (const origin &right) const
	{
		return position < right.position;
	}
	
	bool operator== (const origin &right) const
	{
		// Only take the position into account here!
		if (position == right.position)
			return true;
		return false;
	}
	
	double position;
	int chromosome;
	size_t chromatin;	// Identifies the chromatin type that this origin is in.
};

#endif // ORIGIN_HH
