# Supplementary material for: 3D replicon distributions arise from stochastic initiation and domino-like DNA replication progression
Source: Nat Commun. 2016 Apr 7;7:11207. doi: 10.1038/ncomms11207 (PMC4829661; doi:10.1038/ncomms11207)
Supplement: Supplementary Software — Source code for 1D simulation of DNA replication and 3D simulation of chromatin folding. [file ncomms11207-s5.zip › DNA-replication-master/replication/twoe.cpp]

#include "twoe.hh"

unsigned long twoe(const size_t &in)
{
	if (in > 63)
		throw "twoe: Cannot store number greater than 2exp64 -1 in unsigned long.";
	
	unsigned long ret = 1;
	return (ret << in);
}
