# Supplementary material for: 3D replicon distributions arise from stochastic initiation and domino-like DNA replication progression
Source: Nat Commun. 2016 Apr 7;7:11207. doi: 10.1038/ncomms11207 (PMC4829661; doi:10.1038/ncomms11207)
Supplement: Supplementary Software — Source code for 1D simulation of DNA replication and 3D simulation of chromatin folding. [file ncomms11207-s5.zip › DNA-replication-master/simtools/Makefile.am]

## Makefile.am -- automake will create a Makefile.in from this.

AUTOMAKE_OPTIONS = subdir-objects
SUBDIRS = src .

ACLOCAL_AMFLAGS = -I m4
