# Supplementary material for: 3D replicon distributions arise from stochastic initiation and domino-like DNA replication progression
Source: Nat Commun. 2016 Apr 7;7:11207. doi: 10.1038/ncomms11207 (PMC4829661; doi:10.1038/ncomms11207)
Supplement: Supplementary Software — Source code for 1D simulation of DNA replication and 3D simulation of chromatin folding. [file ncomms11207-s5.zip › DNA-replication-master/simtools/README.md]

##Installation

Make sure that dependencies are installed:

apt-get install build-essential libboost-all-dev libtool

To install simtools, type:

./configure

make

make install

Possibly you will have to install more dependencies marked as missing during configuration.
