# Supplementary material for: 3D replicon distributions arise from stochastic initiation and domino-like DNA replication progression
Source: Nat Commun. 2016 Apr 7;7:11207. doi: 10.1038/ncomms11207 (PMC4829661; doi:10.1038/ncomms11207)
Supplement: Supplementary Software — Source code for 1D simulation of DNA replication and 3D simulation of chromatin folding. [file ncomms11207-s5.zip › DNA-replication-master/simtools/autom4te.cache/traces.0]

m4trace:/usr/share/aclocal/argz.m4:12: -1- AC_DEFUN([gl_FUNC_ARGZ], [gl_PREREQ_ARGZ

AC_CHECK_HEADERS([argz.h], [], [], [AC_INCLUDES_DEFAULT])

AC_CHECK_TYPES([error_t],
  [],
  [AC_DEFINE([error_t], [int],
   [Define to a type to use for `error_t' if it is not otherwise available.])
   AC_DEFINE([__error_t_defined], [1], [Define so that glibc/gnulib argp.h
    does not typedef error_t.])],
  [#if defined(HAVE_ARGZ_H)
#  include <argz.h>
#endif])

ARGZ_H=
AC_CHECK_FUNCS([argz_add argz_append argz_count argz_create_sep argz_insert \
	argz_next argz_stringify], [], [ARGZ_H=argz.h; AC_LIBOBJ([argz])])

dnl if have system argz functions, allow forced use of
dnl libltdl-supplied implementation (and default to do so
dnl on "known bad" systems). Could use a runtime check, but
dnl (a) detecting malloc issues is notoriously unreliable
dnl (b) only known system that declares argz functions,
dnl     provides them, yet they are broken, is cygwin
dnl     releases prior to 16-Mar-2007 (1.5.24 and earlier)
dnl So, it's more straightforward simply to special case
dnl this for known bad systems.
AS_IF([test -z "$ARGZ_H"],
    [AC_CACHE_CHECK(
        [if argz actually works],
        [lt_cv_sys_argz_works],
        [[case $host_os in #(
	 *cygwin*)
	   lt_cv_sys_argz_works=no
	   if test "$cross_compiling" != no; then
	     lt_cv_sys_argz_works="guessing no"
	   else
	     lt_sed_extract_leading_digits='s/^\([0-9\.]*\).*/\1/'
	     save_IFS=$IFS
	     IFS=-.
	     set x `uname -r | sed -e "$lt_sed_extract_leading_digits"`
	     IFS=$save_IFS
	     lt_os_major=${2-0}
	     lt_os_minor=${3-0}
	     lt_os_micro=${4-0}
	     if test "$lt_os_major" -gt 1 \
		|| { test "$lt_os_major" -eq 1 \
		  && { test "$lt_os_minor" -gt 5 \
		    || { test "$lt_os_minor" -eq 5 \
		      && test "$lt_os_micro" -gt 24; }; }; }; then
	       lt_cv_sys_argz_works=yes
	     fi
	   fi
	   ;; #(
	 *) lt_cv_sys_argz_works=yes ;;
	 esac]])
     AS_IF([test "$lt_cv_sys_argz_works" = yes],
        [AC_DEFINE([HAVE_WORKING_ARGZ], 1,
                   [This value is set to 1 to indicate that the system argz facility works])],
        [ARGZ_H=argz.h
        AC_LIBOBJ([argz])])])

AC_SUBST([ARGZ_H])
])
m4trace:/usr/share/aclocal/argz.m4:79: -1- AC_DEFUN([gl_PREREQ_ARGZ], [:])
m4trace:/usr/share/aclocal/ltdl.m4:16: -1- AC_DEFUN([LT_CONFIG_LTDL_DIR], [AC_BEFORE([$0], [LTDL_INIT])
_$0($*)
])
m4trace:/usr/share/aclocal/ltdl.m4:68: -1- AC_DEFUN([LTDL_CONVENIENCE], [AC_BEFORE([$0], [LTDL_INIT])dnl
dnl Although the argument is deprecated and no longer documented,
dnl LTDL_CONVENIENCE used to take a DIRECTORY orgument, if we have one
dnl here make sure it is the same as any other declaration of libltdl's
dnl location!  This also ensures lt_ltdl_dir is set when configure.ac is
dnl not yet using an explicit LT_CONFIG_LTDL_DIR.
m4_ifval([$1], [_LT_CONFIG_LTDL_DIR([$1])])dnl
_$0()
])
m4trace:/usr/share/aclocal/ltdl.m4:81: -1- AU_DEFUN([AC_LIBLTDL_CONVENIENCE], [_LT_CONFIG_LTDL_DIR([m4_default([$1], [libltdl])])
_LTDL_CONVENIENCE])
m4trace:/usr/share/aclocal/ltdl.m4:81: -1- AC_DEFUN([AC_LIBLTDL_CONVENIENCE], [AC_DIAGNOSE([obsolete], [The macro `AC_LIBLTDL_CONVENIENCE' is obsolete.
You should run autoupdate.])dnl
_LT_CONFIG_LTDL_DIR([m4_default([$1], [libltdl])])
_LTDL_CONVENIENCE])
m4trace:/usr/share/aclocal/ltdl.m4:124: -1- AC_DEFUN([LTDL_INSTALLABLE], [AC_BEFORE([$0], [LTDL_INIT])dnl
dnl Although the argument is deprecated and no longer documented,
dnl LTDL_INSTALLABLE used to take a DIRECTORY orgument, if we have one
dnl here make sure it is the same as any other declaration of libltdl's
dnl location!  This also ensures lt_ltdl_dir is set when configure.ac is
dnl not yet using an explicit LT_CONFIG_LTDL_DIR.
m4_ifval([$1], [_LT_CONFIG_LTDL_DIR([$1])])dnl
_$0()
])
m4trace:/usr/share/aclocal/ltdl.m4:137: -1- AU_DEFUN([AC_LIBLTDL_INSTALLABLE], [_LT_CONFIG_LTDL_DIR([m4_default([$1], [libltdl])])
_LTDL_INSTALLABLE])
m4trace:/usr/share/aclocal/ltdl.m4:137: -1- AC_DEFUN([AC_LIBLTDL_INSTALLABLE], [AC_DIAGNOSE([obsolete], [The macro `AC_LIBLTDL_INSTALLABLE' is obsolete.
You should run autoupdate.])dnl
_LT_CONFIG_LTDL_DIR([m4_default([$1], [libltdl])])
_LTDL_INSTALLABLE])
m4trace:/usr/share/aclocal/ltdl.m4:213: -1- AC_DEFUN([_LT_LIBOBJ], [
  m4_pattern_allow([^_LT_LIBOBJS$])
  _LT_LIBOBJS="$_LT_LIBOBJS $1.$ac_objext"
])
m4trace:/usr/share/aclocal/ltdl.m4:226: -1- AC_DEFUN([LTDL_INIT], [dnl Parse OPTIONS
_LT_SET_OPTIONS([$0], [$1])

dnl We need to keep our own list of libobjs separate from our parent project,
dnl and the easiest way to do that is redefine the AC_LIBOBJs macro while
dnl we look for our own LIBOBJs.
m4_pushdef([AC_LIBOBJ], m4_defn([_LT_LIBOBJ]))
m4_pushdef([AC_LIBSOURCES])

dnl If not otherwise defined, default to the 1.5.x compatible subproject mode:
m4_if(_LTDL_MODE, [],
        [m4_define([_LTDL_MODE], m4_default([$2], [subproject]))
        m4_if([-1], [m4_bregexp(_LTDL_MODE, [\(subproject\|\(non\)?recursive\)])],
                [m4_fatal([unknown libltdl mode: ]_LTDL_MODE)])])

AC_ARG_WITH([included_ltdl],
    [AS_HELP_STRING([--with-included-ltdl],
                    [use the GNU ltdl sources included here])])

if test "x$with_included_ltdl" != xyes; then
  # We are not being forced to use the included libltdl sources, so
  # decide whether there is a useful installed version we can use.
  AC_CHECK_HEADER([ltdl.h],
      [AC_CHECK_DECL([lt_dlinterface_register],
	   [AC_CHECK_LIB([ltdl], [lt_dladvise_preload],
	       [with_included_ltdl=no],
	       [with_included_ltdl=yes])],
	   [with_included_ltdl=yes],
	   [AC_INCLUDES_DEFAULT
	    #include <ltdl.h>])],
      [with_included_ltdl=yes],
      [AC_INCLUDES_DEFAULT]
  )
fi

dnl If neither LT_CONFIG_LTDL_DIR, LTDL_CONVENIENCE nor LTDL_INSTALLABLE
dnl was called yet, then for old times' sake, we assume libltdl is in an
dnl eponymous directory:
AC_PROVIDE_IFELSE([LT_CONFIG_LTDL_DIR], [], [_LT_CONFIG_LTDL_DIR([libltdl])])

AC_ARG_WITH([ltdl_include],
    [AS_HELP_STRING([--with-ltdl-include=DIR],
                    [use the ltdl headers installed in DIR])])

if test -n "$with_ltdl_include"; then
  if test -f "$with_ltdl_include/ltdl.h"; then :
  else
    AC_MSG_ERROR([invalid ltdl include directory: `$with_ltdl_include'])
  fi
else
  with_ltdl_include=no
fi

AC_ARG_WITH([ltdl_lib],
    [AS_HELP_STRING([--with-ltdl-lib=DIR],
                    [use the libltdl.la installed in DIR])])

if test -n "$with_ltdl_lib"; then
  if test -f "$with_ltdl_lib/libltdl.la"; then :
  else
    AC_MSG_ERROR([invalid ltdl library directory: `$with_ltdl_lib'])
  fi
else
  with_ltdl_lib=no
fi

case ,$with_included_ltdl,$with_ltdl_include,$with_ltdl_lib, in
  ,yes,no,no,)
	m4_case(m4_default(_LTDL_TYPE, [convenience]),
	    [convenience], [_LTDL_CONVENIENCE],
	    [installable], [_LTDL_INSTALLABLE],
	  [m4_fatal([unknown libltdl build type: ]_LTDL_TYPE)])
	;;
  ,no,no,no,)
	# If the included ltdl is not to be used, then use the
	# preinstalled libltdl we found.
	AC_DEFINE([HAVE_LTDL], [1],
	  [Define this if a modern libltdl is already installed])
	LIBLTDL=-lltdl
	LTDLDEPS=
	LTDLINCL=
	;;
  ,no*,no,*)
	AC_MSG_ERROR([`--with-ltdl-include' and `--with-ltdl-lib' options must be used together])
	;;
  *)	with_included_ltdl=no
	LIBLTDL="-L$with_ltdl_lib -lltdl"
	LTDLDEPS=
	LTDLINCL="-I$with_ltdl_include"
	;;
esac
INCLTDL="$LTDLINCL"

# Report our decision...
AC_MSG_CHECKING([where to find libltdl headers])
AC_MSG_RESULT([$LTDLINCL])
AC_MSG_CHECKING([where to find libltdl library])
AC_MSG_RESULT([$LIBLTDL])

_LTDL_SETUP

dnl restore autoconf definition.
m4_popdef([AC_LIBOBJ])
m4_popdef([AC_LIBSOURCES])

AC_CONFIG_COMMANDS_PRE([
    _ltdl_libobjs=
    _ltdl_ltlibobjs=
    if test -n "$_LT_LIBOBJS"; then
      # Remove the extension.
      _lt_sed_drop_objext='s/\.o$//;s/\.obj$//'
      for i in `for i in $_LT_LIBOBJS; do echo "$i"; done | sed "$_lt_sed_drop_objext" | sort -u`; do
        _ltdl_libobjs="$_ltdl_libobjs $lt_libobj_prefix$i.$ac_objext"
        _ltdl_ltlibobjs="$_ltdl_ltlibobjs $lt_libobj_prefix$i.lo"
      done
    fi
    AC_SUBST([ltdl_LIBOBJS], [$_ltdl_libobjs])
    AC_SUBST([ltdl_LTLIBOBJS], [$_ltdl_ltlibobjs])
])

# Only expand once:
m4_define([LTDL_INIT])
])
m4trace:/usr/share/aclocal/ltdl.m4:352: -1- AU_DEFUN([AC_LIB_LTDL], [LTDL_INIT($@)])
m4trace:/usr/share/aclocal/ltdl.m4:352: -1- AC_DEFUN([AC_LIB_LTDL], [AC_DIAGNOSE([obsolete], [The macro `AC_LIB_LTDL' is obsolete.
You should run autoupdate.])dnl
LTDL_INIT($@)])
m4trace:/usr/share/aclocal/ltdl.m4:353: -1- AU_DEFUN([AC_WITH_LTDL], [LTDL_INIT($@)])
m4trace:/usr/share/aclocal/ltdl.m4:353: -1- AC_DEFUN([AC_WITH_LTDL], [AC_DIAGNOSE([obsolete], [The macro `AC_WITH_LTDL' is obsolete.
You should run autoupdate.])dnl
LTDL_INIT($@)])
m4trace:/usr/share/aclocal/ltdl.m4:354: -1- AU_DEFUN([LT_WITH_LTDL], [LTDL_INIT($@)])
m4trace:/usr/share/aclocal/ltdl.m4:354: -1- AC_DEFUN([LT_WITH_LTDL], [AC_DIAGNOSE([obsolete], [The macro `LT_WITH_LTDL' is obsolete.
You should run autoupdate.])dnl
LTDL_INIT($@)])
m4trace:/usr/share/aclocal/ltdl.m4:367: -1- AC_DEFUN([_LTDL_SETUP], [AC_REQUIRE([AC_PROG_CC])dnl
AC_REQUIRE([LT_SYS_MODULE_EXT])dnl
AC_REQUIRE([LT_SYS_MODULE_PATH])dnl
AC_REQUIRE([LT_SYS_DLSEARCH_PATH])dnl
AC_REQUIRE([LT_LIB_DLLOAD])dnl
AC_REQUIRE([LT_SYS_SYMBOL_USCORE])dnl
AC_REQUIRE([LT_FUNC_DLSYM_USCORE])dnl
AC_REQUIRE([LT_SYS_DLOPEN_DEPLIBS])dnl
AC_REQUIRE([gl_FUNC_ARGZ])dnl

m4_require([_LT_CHECK_OBJDIR])dnl
m4_require([_LT_HEADER_DLFCN])dnl
m4_require([_LT_CHECK_DLPREOPEN])dnl
m4_require([_LT_DECL_SED])dnl

dnl Don't require this, or it will be expanded earlier than the code
dnl that sets the variables it relies on:
_LT_ENABLE_INSTALL

dnl _LTDL_MODE specific code must be called at least once:
_LTDL_MODE_DISPATCH

# In order that ltdl.c can compile, find out the first AC_CONFIG_HEADERS
# the user used.  This is so that ltdl.h can pick up the parent projects
# config.h file, The first file in AC_CONFIG_HEADERS must contain the
# definitions required by ltdl.c.
# FIXME: Remove use of undocumented AC_LIST_HEADERS (2.59 compatibility).
AC_CONFIG_COMMANDS_PRE([dnl
m4_pattern_allow([^LT_CONFIG_H$])dnl
m4_ifset([AH_HEADER],
    [LT_CONFIG_H=AH_HEADER],
    [m4_ifset([AC_LIST_HEADERS],
	    [LT_CONFIG_H=`echo "AC_LIST_HEADERS" | $SED 's,^[[      ]]*,,;s,[[ :]].*$,,'`],
	[])])])
AC_SUBST([LT_CONFIG_H])

AC_CHECK_HEADERS([unistd.h dl.h sys/dl.h dld.h mach-o/dyld.h dirent.h],
	[], [], [AC_INCLUDES_DEFAULT])

AC_CHECK_FUNCS([closedir opendir readdir], [], [AC_LIBOBJ([lt__dirent])])
AC_CHECK_FUNCS([strlcat strlcpy], [], [AC_LIBOBJ([lt__strl])])

m4_pattern_allow([LT_LIBEXT])dnl
AC_DEFINE_UNQUOTED([LT_LIBEXT],["$libext"],[The archive extension])

name=
eval "lt_libprefix=\"$libname_spec\""
m4_pattern_allow([LT_LIBPREFIX])dnl
AC_DEFINE_UNQUOTED([LT_LIBPREFIX],["$lt_libprefix"],[The archive prefix])

name=ltdl
eval "LTDLOPEN=\"$libname_spec\""
AC_SUBST([LTDLOPEN])
])
m4trace:/usr/share/aclocal/ltdl.m4:443: -1- AC_DEFUN([LT_SYS_DLOPEN_DEPLIBS], [AC_REQUIRE([AC_CANONICAL_HOST])dnl
AC_CACHE_CHECK([whether deplibs are loaded by dlopen],
  [lt_cv_sys_dlopen_deplibs],
  [# PORTME does your system automatically load deplibs for dlopen?
  # or its logical equivalent (e.g. shl_load for HP-UX < 11)
  # For now, we just catch OSes we know something about -- in the
  # future, we'll try test this programmatically.
  lt_cv_sys_dlopen_deplibs=unknown
  case $host_os in
  aix3*|aix4.1.*|aix4.2.*)
    # Unknown whether this is true for these versions of AIX, but
    # we want this `case' here to explicitly catch those versions.
    lt_cv_sys_dlopen_deplibs=unknown
    ;;
  aix[[4-9]]*)
    lt_cv_sys_dlopen_deplibs=yes
    ;;
  amigaos*)
    case $host_cpu in
    powerpc)
      lt_cv_sys_dlopen_deplibs=no
      ;;
    esac
    ;;
  darwin*)
    # Assuming the user has installed a libdl from somewhere, this is true
    # If you are looking for one http://www.opendarwin.org/projects/dlcompat
    lt_cv_sys_dlopen_deplibs=yes
    ;;
  freebsd* | dragonfly*)
    lt_cv_sys_dlopen_deplibs=yes
    ;;
  gnu* | linux* | k*bsd*-gnu | kopensolaris*-gnu)
    # GNU and its variants, using gnu ld.so (Glibc)
    lt_cv_sys_dlopen_deplibs=yes
    ;;
  hpux10*|hpux11*)
    lt_cv_sys_dlopen_deplibs=yes
    ;;
  interix*)
    lt_cv_sys_dlopen_deplibs=yes
    ;;
  irix[[12345]]*|irix6.[[01]]*)
    # Catch all versions of IRIX before 6.2, and indicate that we don't
    # know how it worked for any of those versions.
    lt_cv_sys_dlopen_deplibs=unknown
    ;;
  irix*)
    # The case above catches anything before 6.2, and it's known that
    # at 6.2 and later dlopen does load deplibs.
    lt_cv_sys_dlopen_deplibs=yes
    ;;
  netbsd*)
    lt_cv_sys_dlopen_deplibs=yes
    ;;
  openbsd*)
    lt_cv_sys_dlopen_deplibs=yes
    ;;
  osf[[1234]]*)
    # dlopen did load deplibs (at least at 4.x), but until the 5.x series,
    # it did *not* use an RPATH in a shared library to find objects the
    # library depends on, so we explicitly say `no'.
    lt_cv_sys_dlopen_deplibs=no
    ;;
  osf5.0|osf5.0a|osf5.1)
    # dlopen *does* load deplibs and with the right loader patch applied
    # it even uses RPATH in a shared library to search for shared objects
    # that the library depends on, but there's no easy way to know if that
    # patch is installed.  Since this is the case, all we can really
    # say is unknown -- it depends on the patch being installed.  If
    # it is, this changes to `yes'.  Without it, it would be `no'.
    lt_cv_sys_dlopen_deplibs=unknown
    ;;
  osf*)
    # the two cases above should catch all versions of osf <= 5.1.  Read
    # the comments above for what we know about them.
    # At > 5.1, deplibs are loaded *and* any RPATH in a shared library
    # is used to find them so we can finally say `yes'.
    lt_cv_sys_dlopen_deplibs=yes
    ;;
  qnx*)
    lt_cv_sys_dlopen_deplibs=yes
    ;;
  solaris*)
    lt_cv_sys_dlopen_deplibs=yes
    ;;
  sysv5* | sco3.2v5* | sco5v6* | unixware* | OpenUNIX* | sysv4*uw2*)
    libltdl_cv_sys_dlopen_deplibs=yes
    ;;
  esac
  ])
if test "$lt_cv_sys_dlopen_deplibs" != yes; then
 AC_DEFINE([LTDL_DLOPEN_DEPLIBS], [1],
    [Define if the OS needs help to load dependent libraries for dlopen().])
fi
])
m4trace:/usr/share/aclocal/ltdl.m4:542: -1- AU_DEFUN([AC_LTDL_SYS_DLOPEN_DEPLIBS], [m4_if($#, 0, [LT_SYS_DLOPEN_DEPLIBS], [LT_SYS_DLOPEN_DEPLIBS($@)])])
m4trace:/usr/share/aclocal/ltdl.m4:542: -1- AC_DEFUN([AC_LTDL_SYS_DLOPEN_DEPLIBS], [AC_DIAGNOSE([obsolete], [The macro `AC_LTDL_SYS_DLOPEN_DEPLIBS' is obsolete.
You should run autoupdate.])dnl
m4_if($#, 0, [LT_SYS_DLOPEN_DEPLIBS], [LT_SYS_DLOPEN_DEPLIBS($@)])])
m4trace:/usr/share/aclocal/ltdl.m4:549: -1- AC_DEFUN([LT_SYS_MODULE_EXT], [m4_require([_LT_SYS_DYNAMIC_LINKER])dnl
AC_CACHE_CHECK([which extension is used for runtime loadable modules],
  [libltdl_cv_shlibext],
[
module=yes
eval libltdl_cv_shlibext=$shrext_cmds
module=no
eval libltdl_cv_shrext=$shrext_cmds
  ])
if test -n "$libltdl_cv_shlibext"; then
  m4_pattern_allow([LT_MODULE_EXT])dnl
  AC_DEFINE_UNQUOTED([LT_MODULE_EXT], ["$libltdl_cv_shlibext"],
    [Define to the extension used for runtime loadable modules, say, ".so".])
fi
if test "$libltdl_cv_shrext" != "$libltdl_cv_shlibext"; then
  m4_pattern_allow([LT_SHARED_EXT])dnl
  AC_DEFINE_UNQUOTED([LT_SHARED_EXT], ["$libltdl_cv_shrext"],
    [Define to the shared library suffix, say, ".dylib".])
fi
])
m4trace:/usr/share/aclocal/ltdl.m4:572: -1- AU_DEFUN([AC_LTDL_SHLIBEXT], [m4_if($#, 0, [LT_SYS_MODULE_EXT], [LT_SYS_MODULE_EXT($@)])])
m4trace:/usr/share/aclocal/ltdl.m4:572: -1- AC_DEFUN([AC_LTDL_SHLIBEXT], [AC_DIAGNOSE([obsolete], [The macro `AC_LTDL_SHLIBEXT' is obsolete.
You should run autoupdate.])dnl
m4_if($#, 0, [LT_SYS_MODULE_EXT], [LT_SYS_MODULE_EXT($@)])])
m4trace:/usr/share/aclocal/ltdl.m4:579: -1- AC_DEFUN([LT_SYS_MODULE_PATH], [m4_require([_LT_SYS_DYNAMIC_LINKER])dnl
AC_CACHE_CHECK([which variable specifies run-time module search path],
  [lt_cv_module_path_var], [lt_cv_module_path_var="$shlibpath_var"])
if test -n "$lt_cv_module_path_var"; then
  m4_pattern_allow([LT_MODULE_PATH_VAR])dnl
  AC_DEFINE_UNQUOTED([LT_MODULE_PATH_VAR], ["$lt_cv_module_path_var"],
    [Define to the name of the environment variable that determines the run-time module search path.])
fi
])
m4trace:/usr/share/aclocal/ltdl.m4:591: -1- AU_DEFUN([AC_LTDL_SHLIBPATH], [m4_if($#, 0, [LT_SYS_MODULE_PATH], [LT_SYS_MODULE_PATH($@)])])
m4trace:/usr/share/aclocal/ltdl.m4:591: -1- AC_DEFUN([AC_LTDL_SHLIBPATH], [AC_DIAGNOSE([obsolete], [The macro `AC_LTDL_SHLIBPATH' is obsolete.
You should run autoupdate.])dnl
m4_if($#, 0, [LT_SYS_MODULE_PATH], [LT_SYS_MODULE_PATH($@)])])
m4trace:/usr/share/aclocal/ltdl.m4:598: -1- AC_DEFUN([LT_SYS_DLSEARCH_PATH], [m4_require([_LT_SYS_DYNAMIC_LINKER])dnl
AC_CACHE_CHECK([for the default library search path],
  [lt_cv_sys_dlsearch_path],
  [lt_cv_sys_dlsearch_path="$sys_lib_dlsearch_path_spec"])
if test -n "$lt_cv_sys_dlsearch_path"; then
  sys_dlsearch_path=
  for dir in $lt_cv_sys_dlsearch_path; do
    if test -z "$sys_dlsearch_path"; then
      sys_dlsearch_path="$dir"
    else
      sys_dlsearch_path="$sys_dlsearch_path$PATH_SEPARATOR$dir"
    fi
  done
  m4_pattern_allow([LT_DLSEARCH_PATH])dnl
  AC_DEFINE_UNQUOTED([LT_DLSEARCH_PATH], ["$sys_dlsearch_path"],
    [Define to the system default library search path.])
fi
])
m4trace:/usr/share/aclocal/ltdl.m4:619: -1- AU_DEFUN([AC_LTDL_SYSSEARCHPATH], [m4_if($#, 0, [LT_SYS_DLSEARCH_PATH], [LT_SYS_DLSEARCH_PATH($@)])])
m4trace:/usr/share/aclocal/ltdl.m4:619: -1- AC_DEFUN([AC_LTDL_SYSSEARCHPATH], [AC_DIAGNOSE([obsolete], [The macro `AC_LTDL_SYSSEARCHPATH' is obsolete.
You should run autoupdate.])dnl
m4_if($#, 0, [LT_SYS_DLSEARCH_PATH], [LT_SYS_DLSEARCH_PATH($@)])])
m4trace:/usr/share/aclocal/ltdl.m4:645: -1- AC_DEFUN([LT_LIB_DLLOAD], [m4_pattern_allow([^LT_DLLOADERS$])
LT_DLLOADERS=
AC_SUBST([LT_DLLOADERS])

AC_LANG_PUSH([C])

LIBADD_DLOPEN=
AC_SEARCH_LIBS([dlopen], [dl],
	[AC_DEFINE([HAVE_LIBDL], [1],
		   [Define if you have the libdl library or equivalent.])
	if test "$ac_cv_search_dlopen" != "none required" ; then
	  LIBADD_DLOPEN="-ldl"
	fi
	libltdl_cv_lib_dl_dlopen="yes"
	LT_DLLOADERS="$LT_DLLOADERS ${lt_dlopen_dir+$lt_dlopen_dir/}dlopen.la"],
    [AC_LINK_IFELSE([AC_LANG_PROGRAM([[#if HAVE_DLFCN_H
#  include <dlfcn.h>
#endif
    ]], [[dlopen(0, 0);]])],
	    [AC_DEFINE([HAVE_LIBDL], [1],
		       [Define if you have the libdl library or equivalent.])
	    libltdl_cv_func_dlopen="yes"
	    LT_DLLOADERS="$LT_DLLOADERS ${lt_dlopen_dir+$lt_dlopen_dir/}dlopen.la"],
	[AC_CHECK_LIB([svld], [dlopen],
		[AC_DEFINE([HAVE_LIBDL], [1],
			 [Define if you have the libdl library or equivalent.])
	        LIBADD_DLOPEN="-lsvld" libltdl_cv_func_dlopen="yes"
		LT_DLLOADERS="$LT_DLLOADERS ${lt_dlopen_dir+$lt_dlopen_dir/}dlopen.la"])])])
if test x"$libltdl_cv_func_dlopen" = xyes || test x"$libltdl_cv_lib_dl_dlopen" = xyes
then
  lt_save_LIBS="$LIBS"
  LIBS="$LIBS $LIBADD_DLOPEN"
  AC_CHECK_FUNCS([dlerror])
  LIBS="$lt_save_LIBS"
fi
AC_SUBST([LIBADD_DLOPEN])

LIBADD_SHL_LOAD=
AC_CHECK_FUNC([shl_load],
	[AC_DEFINE([HAVE_SHL_LOAD], [1],
		   [Define if you have the shl_load function.])
	LT_DLLOADERS="$LT_DLLOADERS ${lt_dlopen_dir+$lt_dlopen_dir/}shl_load.la"],
    [AC_CHECK_LIB([dld], [shl_load],
	    [AC_DEFINE([HAVE_SHL_LOAD], [1],
		       [Define if you have the shl_load function.])
	    LT_DLLOADERS="$LT_DLLOADERS ${lt_dlopen_dir+$lt_dlopen_dir/}shl_load.la"
	    LIBADD_SHL_LOAD="-ldld"])])
AC_SUBST([LIBADD_SHL_LOAD])

case $host_os in
darwin[[1567]].*)
# We only want this for pre-Mac OS X 10.4.
  AC_CHECK_FUNC([_dyld_func_lookup],
	[AC_DEFINE([HAVE_DYLD], [1],
		   [Define if you have the _dyld_func_lookup function.])
	LT_DLLOADERS="$LT_DLLOADERS ${lt_dlopen_dir+$lt_dlopen_dir/}dyld.la"])
  ;;
beos*)
  LT_DLLOADERS="$LT_DLLOADERS ${lt_dlopen_dir+$lt_dlopen_dir/}load_add_on.la"
  ;;
cygwin* | mingw* | os2* | pw32*)
  AC_CHECK_DECLS([cygwin_conv_path], [], [], [[#include <sys/cygwin.h>]])
  LT_DLLOADERS="$LT_DLLOADERS ${lt_dlopen_dir+$lt_dlopen_dir/}loadlibrary.la"
  ;;
esac

AC_CHECK_LIB([dld], [dld_link],
	[AC_DEFINE([HAVE_DLD], [1],
		   [Define if you have the GNU dld library.])
		LT_DLLOADERS="$LT_DLLOADERS ${lt_dlopen_dir+$lt_dlopen_dir/}dld_link.la"])
AC_SUBST([LIBADD_DLD_LINK])

m4_pattern_allow([^LT_DLPREOPEN$])
LT_DLPREOPEN=
if test -n "$LT_DLLOADERS"
then
  for lt_loader in $LT_DLLOADERS; do
    LT_DLPREOPEN="$LT_DLPREOPEN-dlpreopen $lt_loader "
  done
  AC_DEFINE([HAVE_LIBDLLOADER], [1],
            [Define if libdlloader will be built on this platform])
fi
AC_SUBST([LT_DLPREOPEN])

dnl This isn't used anymore, but set it for backwards compatibility
LIBADD_DL="$LIBADD_DLOPEN $LIBADD_SHL_LOAD"
AC_SUBST([LIBADD_DL])

AC_LANG_POP
])
m4trace:/usr/share/aclocal/ltdl.m4:738: -1- AU_DEFUN([AC_LTDL_DLLIB], [m4_if($#, 0, [LT_LIB_DLLOAD], [LT_LIB_DLLOAD($@)])])
m4trace:/usr/share/aclocal/ltdl.m4:738: -1- AC_DEFUN([AC_LTDL_DLLIB], [AC_DIAGNOSE([obsolete], [The macro `AC_LTDL_DLLIB' is obsolete.
You should run autoupdate.])dnl
m4_if($#, 0, [LT_LIB_DLLOAD], [LT_LIB_DLLOAD($@)])])
m4trace:/usr/share/aclocal/ltdl.m4:746: -1- AC_DEFUN([LT_SYS_SYMBOL_USCORE], [m4_require([_LT_CMD_GLOBAL_SYMBOLS])dnl
AC_CACHE_CHECK([for _ prefix in compiled symbols],
  [lt_cv_sys_symbol_underscore],
  [lt_cv_sys_symbol_underscore=no
  cat > conftest.$ac_ext <<_LT_EOF
void nm_test_func(){}
int main(){nm_test_func;return 0;}
_LT_EOF
  if AC_TRY_EVAL(ac_compile); then
    # Now try to grab the symbols.
    ac_nlist=conftest.nm
    if AC_TRY_EVAL(NM conftest.$ac_objext \| $lt_cv_sys_global_symbol_pipe \> $ac_nlist) && test -s "$ac_nlist"; then
      # See whether the symbols have a leading underscore.
      if grep '^. _nm_test_func' "$ac_nlist" >/dev/null; then
        lt_cv_sys_symbol_underscore=yes
      else
        if grep '^. nm_test_func ' "$ac_nlist" >/dev/null; then
	  :
        else
	  echo "configure: cannot find nm_test_func in $ac_nlist" >&AS_MESSAGE_LOG_FD
        fi
      fi
    else
      echo "configure: cannot run $lt_cv_sys_global_symbol_pipe" >&AS_MESSAGE_LOG_FD
    fi
  else
    echo "configure: failed program was:" >&AS_MESSAGE_LOG_FD
    cat conftest.c >&AS_MESSAGE_LOG_FD
  fi
  rm -rf conftest*
  ])
  sys_symbol_underscore=$lt_cv_sys_symbol_underscore
  AC_SUBST([sys_symbol_underscore])
])
m4trace:/usr/share/aclocal/ltdl.m4:783: -1- AU_DEFUN([AC_LTDL_SYMBOL_USCORE], [m4_if($#, 0, [LT_SYS_SYMBOL_USCORE], [LT_SYS_SYMBOL_USCORE($@)])])
m4trace:/usr/share/aclocal/ltdl.m4:783: -1- AC_DEFUN([AC_LTDL_SYMBOL_USCORE], [AC_DIAGNOSE([obsolete], [The macro `AC_LTDL_SYMBOL_USCORE' is obsolete.
You should run autoupdate.])dnl
m4_if($#, 0, [LT_SYS_SYMBOL_USCORE], [LT_SYS_SYMBOL_USCORE($@)])])
m4trace:/usr/share/aclocal/ltdl.m4:790: -1- AC_DEFUN([LT_FUNC_DLSYM_USCORE], [AC_REQUIRE([LT_SYS_SYMBOL_USCORE])dnl
if test x"$lt_cv_sys_symbol_underscore" = xyes; then
  if test x"$libltdl_cv_func_dlopen" = xyes ||
     test x"$libltdl_cv_lib_dl_dlopen" = xyes ; then
	AC_CACHE_CHECK([whether we have to add an underscore for dlsym],
	  [libltdl_cv_need_uscore],
	  [libltdl_cv_need_uscore=unknown
          save_LIBS="$LIBS"
          LIBS="$LIBS $LIBADD_DLOPEN"
	  _LT_TRY_DLOPEN_SELF(
	    [libltdl_cv_need_uscore=no], [libltdl_cv_need_uscore=yes],
	    [],				 [libltdl_cv_need_uscore=cross])
	  LIBS="$save_LIBS"
	])
  fi
fi

if test x"$libltdl_cv_need_uscore" = xyes; then
  AC_DEFINE([NEED_USCORE], [1],
    [Define if dlsym() requires a leading underscore in symbol names.])
fi
])
m4trace:/usr/share/aclocal/ltdl.m4:815: -1- AU_DEFUN([AC_LTDL_DLSYM_USCORE], [m4_if($#, 0, [LT_FUNC_DLSYM_USCORE], [LT_FUNC_DLSYM_USCORE($@)])])
m4trace:/usr/share/aclocal/ltdl.m4:815: -1- AC_DEFUN([AC_LTDL_DLSYM_USCORE], [AC_DIAGNOSE([obsolete], [The macro `AC_LTDL_DLSYM_USCORE' is obsolete.
You should run autoupdate.])dnl
m4_if($#, 0, [LT_FUNC_DLSYM_USCORE], [LT_FUNC_DLSYM_USCORE($@)])])
m4trace:/usr/share/aclocal-1.12/amversion.m4:16: -1- AC_DEFUN([AM_AUTOMAKE_VERSION], [am__api_version='1.12'
dnl Some users find AM_AUTOMAKE_VERSION and mistake it for a way to
dnl require some minimum version.  Point them to the right macro.
m4_if([$1], [1.12], [],
      [AC_FATAL([Do not call $0, use AM_INIT_AUTOMAKE([$1]).])])dnl
])
m4trace:/usr/share/aclocal-1.12/amversion.m4:35: -1- AC_DEFUN([AM_SET_CURRENT_AUTOMAKE_VERSION], [AM_AUTOMAKE_VERSION([1.12])dnl
m4_ifndef([AC_AUTOCONF_VERSION],
  [m4_copy([m4_PACKAGE_VERSION], [AC_AUTOCONF_VERSION])])dnl
_AM_AUTOCONF_VERSION(m4_defn([AC_AUTOCONF_VERSION]))])
m4trace:/usr/share/aclocal-1.12/auxdir.m4:49: -1- AC_DEFUN([AM_AUX_DIR_EXPAND], [dnl Rely on autoconf to set up CDPATH properly.
AC_PREREQ([2.50])dnl
# expand $ac_aux_dir to an absolute path
am_aux_dir=`cd $ac_aux_dir && pwd`
])
m4trace:/usr/share/aclocal-1.12/cond.m4:14: -1- AC_DEFUN([AM_CONDITIONAL], [AC_PREREQ([2.52])dnl
 m4_if([$1], [TRUE],  [AC_FATAL([$0: invalid condition: $1])],
       [$1], [FALSE], [AC_FATAL([$0: invalid condition: $1])])dnl
AC_SUBST([$1_TRUE])dnl
AC_SUBST([$1_FALSE])dnl
_AM_SUBST_NOTMAKE([$1_TRUE])dnl
_AM_SUBST_NOTMAKE([$1_FALSE])dnl
m4_define([_AM_COND_VALUE_$1], [$2])dnl
if $2; then
  $1_TRUE=
  $1_FALSE='#'
else
  $1_TRUE='#'
  $1_FALSE=
fi
AC_CONFIG_COMMANDS_PRE(
[if test -z "${$1_TRUE}" && test -z "${$1_FALSE}"; then
  AC_MSG_ERROR([[conditional "$1" was never defined.
Usually this means the macro was only invoked conditionally.]])
fi])])
m4trace:/usr/share/aclocal-1.12/depend.m4:27: -1- AC_DEFUN([_AM_DEPENDENCIES], [AC_REQUIRE([AM_SET_DEPDIR])dnl
AC_REQUIRE([AM_OUTPUT_DEPENDENCY_COMMANDS])dnl
AC_REQUIRE([AM_MAKE_INCLUDE])dnl
AC_REQUIRE([AM_DEP_TRACK])dnl

m4_if([$1], [CC],   [depcc="$CC"   am_compiler_list=],
      [$1], [CXX],  [depcc="$CXX"  am_compiler_list=],
      [$1], [OBJC], [depcc="$OBJC" am_compiler_list='gcc3 gcc'],
      [$1], [UPC],  [depcc="$UPC"  am_compiler_list=],
      [$1], [GCJ],  [depcc="$GCJ"  am_compiler_list='gcc3 gcc'],
                    [depcc="$$1"   am_compiler_list=])

AC_CACHE_CHECK([dependency style of $depcc],
               [am_cv_$1_dependencies_compiler_type],
[if test -z "$AMDEP_TRUE" && test -f "$am_depcomp"; then
  # We make a subdir and do the tests there.  Otherwise we can end up
  # making bogus files that we don't know about and never remove.  For
  # instance it was reported that on HP-UX the gcc test will end up
  # making a dummy file named 'D' -- because '-MD' means "put the output
  # in D".
  rm -rf conftest.dir
  mkdir conftest.dir
  # Copy depcomp to subdir because otherwise we won't find it if we're
  # using a relative directory.
  cp "$am_depcomp" conftest.dir
  cd conftest.dir
  # We will build objects and dependencies in a subdirectory because
  # it helps to detect inapplicable dependency modes.  For instance
  # both Tru64's cc and ICC support -MD to output dependencies as a
  # side effect of compilation, but ICC will put the dependencies in
  # the current directory while Tru64 will put them in the object
  # directory.
  mkdir sub

  am_cv_$1_dependencies_compiler_type=none
  if test "$am_compiler_list" = ""; then
     am_compiler_list=`sed -n ['s/^#*\([a-zA-Z0-9]*\))$/\1/p'] < ./depcomp`
  fi
  am__universal=false
  m4_case([$1], [CC],
    [case " $depcc " in #(
     *\ -arch\ *\ -arch\ *) am__universal=true ;;
     esac],
    [CXX],
    [case " $depcc " in #(
     *\ -arch\ *\ -arch\ *) am__universal=true ;;
     esac])

  for depmode in $am_compiler_list; do
    # Setup a source with many dependencies, because some compilers
    # like to wrap large dependency lists on column 80 (with \), and
    # we should not choose a depcomp mode which is confused by this.
    #
    # We need to recreate these files for each test, as the compiler may
    # overwrite some of them when testing with obscure command lines.
    # This happens at least with the AIX C compiler.
    : > sub/conftest.c
    for i in 1 2 3 4 5 6; do
      echo '#include "conftst'$i'.h"' >> sub/conftest.c
      # Using ": > sub/conftst$i.h" creates only sub/conftst1.h with
      # Solaris 10 /bin/sh.
      echo '/* dummy */' > sub/conftst$i.h
    done
    echo "${am__include} ${am__quote}sub/conftest.Po${am__quote}" > confmf

    # We check with '-c' and '-o' for the sake of the "dashmstdout"
    # mode.  It turns out that the SunPro C++ compiler does not properly
    # handle '-M -o', and we need to detect this.  Also, some Intel
    # versions had trouble with output in subdirs.
    am__obj=sub/conftest.${OBJEXT-o}
    am__minus_obj="-o $am__obj"
    case $depmode in
    gcc)
      # This depmode causes a compiler race in universal mode.
      test "$am__universal" = false || continue
      ;;
    nosideeffect)
      # After this tag, mechanisms are not by side-effect, so they'll
      # only be used when explicitly requested.
      if test "x$enable_dependency_tracking" = xyes; then
	continue
      else
	break
      fi
      ;;
    msvc7 | msvc7msys | msvisualcpp | msvcmsys)
      # This compiler won't grok '-c -o', but also, the minuso test has
      # not run yet.  These depmodes are late enough in the game, and
      # so weak that their functioning should not be impacted.
      am__obj=conftest.${OBJEXT-o}
      am__minus_obj=
      ;;
    none) break ;;
    esac
    if depmode=$depmode \
       source=sub/conftest.c object=$am__obj \
       depfile=sub/conftest.Po tmpdepfile=sub/conftest.TPo \
       $SHELL ./depcomp $depcc -c $am__minus_obj sub/conftest.c \
         >/dev/null 2>conftest.err &&
       grep sub/conftst1.h sub/conftest.Po > /dev/null 2>&1 &&
       grep sub/conftst6.h sub/conftest.Po > /dev/null 2>&1 &&
       grep $am__obj sub/conftest.Po > /dev/null 2>&1 &&
       ${MAKE-make} -s -f confmf > /dev/null 2>&1; then
      # icc doesn't choke on unknown options, it will just issue warnings
      # or remarks (even with -Werror).  So we grep stderr for any message
      # that says an option was ignored or not supported.
      # When given -MP, icc 7.0 and 7.1 complain thusly:
      #   icc: Command line warning: ignoring option '-M'; no argument required
      # The diagnosis changed in icc 8.0:
      #   icc: Command line remark: option '-MP' not supported
      if (grep 'ignoring option' conftest.err ||
          grep 'not supported' conftest.err) >/dev/null 2>&1; then :; else
        am_cv_$1_dependencies_compiler_type=$depmode
        break
      fi
    fi
  done

  cd ..
  rm -rf conftest.dir
else
  am_cv_$1_dependencies_compiler_type=none
fi
])
AC_SUBST([$1DEPMODE], [depmode=$am_cv_$1_dependencies_compiler_type])
AM_CONDITIONAL([am__fastdep$1], [
  test "x$enable_dependency_tracking" != xno \
  && test "$am_cv_$1_dependencies_compiler_type" = gcc3])
])
m4trace:/usr/share/aclocal-1.12/depend.m4:163: -1- AC_DEFUN([AM_SET_DEPDIR], [AC_REQUIRE([AM_SET_LEADING_DOT])dnl
AC_SUBST([DEPDIR], ["${am__leading_dot}deps"])dnl
])
m4trace:/usr/share/aclocal-1.12/depend.m4:171: -1- AC_DEFUN([AM_DEP_TRACK], [AC_ARG_ENABLE([dependency-tracking], [dnl
AS_HELP_STRING(
  [--enable-dependency-tracking],
  [do not reject slow dependency extractors])
AS_HELP_STRING(
  [--disable-dependency-tracking],
  [speeds up one-time build])])
if test "x$enable_dependency_tracking" != xno; then
  am_depcomp="$ac_aux_dir/depcomp"
  AMDEPBACKSLASH='\'
  am__nodep='_no'
fi
AM_CONDITIONAL([AMDEP], [test "x$enable_dependency_tracking" != xno])
AC_SUBST([AMDEPBACKSLASH])dnl
_AM_SUBST_NOTMAKE([AMDEPBACKSLASH])dnl
AC_SUBST([am__nodep])dnl
_AM_SUBST_NOTMAKE([am__nodep])dnl
])
m4trace:/usr/share/aclocal-1.12/depout.m4:13: -1- AC_DEFUN([_AM_OUTPUT_DEPENDENCY_COMMANDS], [{
  # Autoconf 2.62 quotes --file arguments for eval, but not when files
  # are listed without --file.  Let's play safe and only enable the eval
  # if we detect the quoting.
  case $CONFIG_FILES in
  *\'*) eval set x "$CONFIG_FILES" ;;
  *)   set x $CONFIG_FILES ;;
  esac
  shift
  for mf
  do
    # Strip MF so we end up with the name of the file.
    mf=`echo "$mf" | sed -e 's/:.*$//'`
    # Check whether this is an Automake generated Makefile or not.
    # We used to match only the files named 'Makefile.in', but
    # some people rename them; so instead we look at the file content.
    # Grep'ing the first line is not enough: some people post-process
    # each Makefile.in and add a new line on top of each file to say so.
    # Grep'ing the whole file is not good either: AIX grep has a line
    # limit of 2048, but all sed's we know have understand at least 4000.
    if sed -n 's,^#.*generated by automake.*,X,p' "$mf" | grep X >/dev/null 2>&1; then
      dirpart=`AS_DIRNAME("$mf")`
    else
      continue
    fi
    # Extract the definition of DEPDIR, am__include, and am__quote
    # from the Makefile without running 'make'.
    DEPDIR=`sed -n 's/^DEPDIR = //p' < "$mf"`
    test -z "$DEPDIR" && continue
    am__include=`sed -n 's/^am__include = //p' < "$mf"`
    test -z "am__include" && continue
    am__quote=`sed -n 's/^am__quote = //p' < "$mf"`
    # Find all dependency output files, they are included files with
    # $(DEPDIR) in their names.  We invoke sed twice because it is the
    # simplest approach to changing $(DEPDIR) to its actual value in the
    # expansion.
    for file in `sed -n "
      s/^$am__include $am__quote\(.*(DEPDIR).*\)$am__quote"'$/\1/p' <"$mf" | \
	 sed -e 's/\$(DEPDIR)/'"$DEPDIR"'/g'`; do
      # Make sure the directory exists.
      test -f "$dirpart/$file" && continue
      fdir=`AS_DIRNAME(["$file"])`
      AS_MKDIR_P([$dirpart/$fdir])
      # echo "creating $dirpart/$file"
      echo '# dummy' > "$dirpart/$file"
    done
  done
}
])
m4trace:/usr/share/aclocal-1.12/depout.m4:72: -1- AC_DEFUN([AM_OUTPUT_DEPENDENCY_COMMANDS], [AC_CONFIG_COMMANDS([depfiles],
     [test x"$AMDEP_TRUE" != x"" || _AM_OUTPUT_DEPENDENCY_COMMANDS],
     [AMDEP_TRUE="$AMDEP_TRUE" ac_aux_dir="$ac_aux_dir"])
])
m4trace:/usr/share/aclocal-1.12/init.m4:25: -1- AC_DEFUN([AM_INIT_AUTOMAKE], [AC_PREREQ([2.62])dnl
dnl Autoconf wants to disallow AM_ names.  We explicitly allow
dnl the ones we care about.
m4_pattern_allow([^AM_[A-Z]+FLAGS$])dnl
AC_REQUIRE([AM_SET_CURRENT_AUTOMAKE_VERSION])dnl
AC_REQUIRE([AC_PROG_INSTALL])dnl
if test "`cd $srcdir && pwd`" != "`pwd`"; then
  # Use -I$(srcdir) only when $(srcdir) != ., so that make's output
  # is not polluted with repeated "-I."
  AC_SUBST([am__isrc], [' -I$(srcdir)'])_AM_SUBST_NOTMAKE([am__isrc])dnl
  # test to see if srcdir already configured
  if test -f $srcdir/config.status; then
    AC_MSG_ERROR([source directory already configured; run "make distclean" there first])
  fi
fi

# test whether we have cygpath
if test -z "$CYGPATH_W"; then
  if (cygpath --version) >/dev/null 2>/dev/null; then
    CYGPATH_W='cygpath -w'
  else
    CYGPATH_W=echo
  fi
fi
AC_SUBST([CYGPATH_W])

# Define the identity of the package.
dnl Distinguish between old-style and new-style calls.
m4_ifval([$2],
[m4_ifval([$3], [_AM_SET_OPTION([no-define])])dnl
 AC_SUBST([PACKAGE], [$1])dnl
 AC_SUBST([VERSION], [$2])],
[_AM_SET_OPTIONS([$1])dnl
dnl Diagnose old-style AC_INIT with new-style AM_AUTOMAKE_INIT.
m4_if(
  m4_ifdef([AC_PACKAGE_NAME], [ok]):m4_ifdef([AC_PACKAGE_VERSION], [ok]),
  [ok:ok],,
  [m4_fatal([AC_INIT should be called with package and version arguments])])dnl
 AC_SUBST([PACKAGE], ['AC_PACKAGE_TARNAME'])dnl
 AC_SUBST([VERSION], ['AC_PACKAGE_VERSION'])])dnl

_AM_IF_OPTION([no-define],,
[AC_DEFINE_UNQUOTED([PACKAGE], ["$PACKAGE"], [Name of package])
 AC_DEFINE_UNQUOTED([VERSION], ["$VERSION"], [Version number of package])])dnl

# Some tools Automake needs.
AC_REQUIRE([AM_SANITY_CHECK])dnl
AC_REQUIRE([AC_ARG_PROGRAM])dnl
AM_MISSING_PROG([ACLOCAL], [aclocal-${am__api_version}])
AM_MISSING_PROG([AUTOCONF], [autoconf])
AM_MISSING_PROG([AUTOMAKE], [automake-${am__api_version}])
AM_MISSING_PROG([AUTOHEADER], [autoheader])
AM_MISSING_PROG([MAKEINFO], [makeinfo])
AC_REQUIRE([AM_PROG_INSTALL_SH])dnl
AC_REQUIRE([AM_PROG_INSTALL_STRIP])dnl
AC_REQUIRE([AM_PROG_MKDIR_P])dnl
# We need awk for the "check" target.  The system "awk" is bad on
# some platforms.
AC_REQUIRE([AC_PROG_AWK])dnl
AC_REQUIRE([AC_PROG_MAKE_SET])dnl
AC_REQUIRE([AM_SET_LEADING_DOT])dnl
_AM_IF_OPTION([tar-ustar], [_AM_PROG_TAR([ustar])],
	      [_AM_IF_OPTION([tar-pax], [_AM_PROG_TAR([pax])],
			     [_AM_PROG_TAR([v7])])])
_AM_IF_OPTION([no-dependencies],,
[AC_PROVIDE_IFELSE([AC_PROG_CC],
		  [_AM_DEPENDENCIES([CC])],
		  [define([AC_PROG_CC],
			  defn([AC_PROG_CC])[_AM_DEPENDENCIES([CC])])])dnl
AC_PROVIDE_IFELSE([AC_PROG_CXX],
		  [_AM_DEPENDENCIES([CXX])],
		  [define([AC_PROG_CXX],
			  defn([AC_PROG_CXX])[_AM_DEPENDENCIES([CXX])])])dnl
AC_PROVIDE_IFELSE([AC_PROG_OBJC],
		  [_AM_DEPENDENCIES([OBJC])],
		  [define([AC_PROG_OBJC],
			  defn([AC_PROG_OBJC])[_AM_DEPENDENCIES([OBJC])])])dnl
])
_AM_IF_OPTION([silent-rules], [AC_REQUIRE([AM_SILENT_RULES])])dnl
dnl The 'parallel-tests' driver may need to know about EXEEXT, so add the
dnl 'am__EXEEXT' conditional if _AM_COMPILER_EXEEXT was seen.  This macro
dnl is hooked onto _AC_COMPILER_EXEEXT early, see below.
AC_CONFIG_COMMANDS_PRE(dnl
[m4_provide_if([_AM_COMPILER_EXEEXT],
  [AM_CONDITIONAL([am__EXEEXT], [test -n "$EXEEXT"])])])dnl
])
m4trace:/usr/share/aclocal-1.12/init.m4:127: -1- AC_DEFUN([_AC_AM_CONFIG_HEADER_HOOK], [# Compute $1's index in $config_headers.
_am_arg=$1
_am_stamp_count=1
for _am_header in $config_headers :; do
  case $_am_header in
    $_am_arg | $_am_arg:* )
      break ;;
    * )
      _am_stamp_count=`expr $_am_stamp_count + 1` ;;
  esac
done
echo "timestamp for $_am_arg" >`AS_DIRNAME(["$_am_arg"])`/stamp-h[]$_am_stamp_count])
m4trace:/usr/share/aclocal-1.12/install-sh.m4:13: -1- AC_DEFUN([AM_PROG_INSTALL_SH], [AC_REQUIRE([AM_AUX_DIR_EXPAND])dnl
if test x"${install_sh}" != xset; then
  case $am_aux_dir in
  *\ * | *\	*)
    install_sh="\${SHELL} '$am_aux_dir/install-sh'" ;;
  *)
    install_sh="\${SHELL} $am_aux_dir/install-sh"
  esac
fi
AC_SUBST([install_sh])])
m4trace:/usr/share/aclocal-1.12/lead-dot.m4:12: -1- AC_DEFUN([AM_SET_LEADING_DOT], [rm -rf .tst 2>/dev/null
mkdir .tst 2>/dev/null
if test -d .tst; then
  am__leading_dot=.
else
  am__leading_dot=_
fi
rmdir .tst 2>/dev/null
AC_SUBST([am__leading_dot])])
m4trace:/usr/share/aclocal-1.12/make.m4:14: -1- AC_DEFUN([AM_MAKE_INCLUDE], [am_make=${MAKE-make}
cat > confinc << 'END'
am__doit:
	@echo this is the am__doit target
.PHONY: am__doit
END
# If we don't find an include directive, just comment out the code.
AC_MSG_CHECKING([for style of include used by $am_make])
am__include="#"
am__quote=
_am_result=none
# First try GNU make style include.
echo "include confinc" > confmf
# Ignore all kinds of additional output from 'make'.
case `$am_make -s -f confmf 2> /dev/null` in #(
*the\ am__doit\ target*)
  am__include=include
  am__quote=
  _am_result=GNU
  ;;
esac
# Now try BSD make style include.
if test "$am__include" = "#"; then
   echo '.include "confinc"' > confmf
   case `$am_make -s -f confmf 2> /dev/null` in #(
   *the\ am__doit\ target*)
     am__include=.include
     am__quote="\""
     _am_result=BSD
     ;;
   esac
fi
AC_SUBST([am__include])
AC_SUBST([am__quote])
AC_MSG_RESULT([$_am_result])
rm -f confinc confmf
])
m4trace:/usr/share/aclocal-1.12/missing.m4:13: -1- AC_DEFUN([AM_MISSING_PROG], [AC_REQUIRE([AM_MISSING_HAS_RUN])
$1=${$1-"${am_missing_run}$2"}
AC_SUBST($1)])
m4trace:/usr/share/aclocal-1.12/missing.m4:23: -1- AC_DEFUN([AM_MISSING_HAS_RUN], [AC_REQUIRE([AM_AUX_DIR_EXPAND])dnl
AC_REQUIRE_AUX_FILE([missing])dnl
if test x"${MISSING+set}" != xset; then
  case $am_aux_dir in
  *\ * | *\	*)
    MISSING="\${SHELL} \"$am_aux_dir/missing\"" ;;
  *)
    MISSING="\${SHELL} $am_aux_dir/missing" ;;
  esac
fi
# Use eval to expand $SHELL
if eval "$MISSING --run true"; then
  am_missing_run="$MISSING --run "
else
  am_missing_run=
  AC_MSG_WARN(['missing' script is too old or missing])
fi
])
m4trace:/usr/share/aclocal-1.12/mkdirp.m4:13: -1- AC_DEFUN([AM_PROG_MKDIR_P], [AC_PREREQ([2.60])dnl
AC_REQUIRE([AC_PROG_MKDIR_P])dnl
dnl Automake 1.8 to 1.9.6 used to define mkdir_p.  We now use MKDIR_P,
dnl while keeping a definition of mkdir_p for backward compatibility.
dnl @MKDIR_P@ is magic: AC_OUTPUT adjusts its value for each Makefile.
dnl However we cannot define mkdir_p as $(MKDIR_P) for the sake of
dnl Makefile.ins that do not define MKDIR_P, so we do our own
dnl adjustment using top_builddir (which is defined more often than
dnl MKDIR_P).
AC_SUBST([mkdir_p], ["$MKDIR_P"])dnl
case $mkdir_p in
  [[\\/$]]* | ?:[[\\/]]*) ;;
  */*) mkdir_p="\$(top_builddir)/$mkdir_p" ;;
esac
])
m4trace:/usr/share/aclocal-1.12/options.m4:13: -1- AC_DEFUN([_AM_MANGLE_OPTION], [[_AM_OPTION_]m4_bpatsubst($1, [[^a-zA-Z0-9_]], [_])])
m4trace:/usr/share/aclocal-1.12/options.m4:19: -1- AC_DEFUN([_AM_SET_OPTION], [m4_define(_AM_MANGLE_OPTION([$1]), [1])])
m4trace:/usr/share/aclocal-1.12/options.m4:25: -1- AC_DEFUN([_AM_SET_OPTIONS], [m4_foreach_w([_AM_Option], [$1], [_AM_SET_OPTION(_AM_Option)])])
m4trace:/usr/share/aclocal-1.12/options.m4:31: -1- AC_DEFUN([_AM_IF_OPTION], [m4_ifset(_AM_MANGLE_OPTION([$1]), [$2], [$3])])
m4trace:/usr/share/aclocal-1.12/runlog.m4:14: -1- AC_DEFUN([AM_RUN_LOG], [{ echo "$as_me:$LINENO: $1" >&AS_MESSAGE_LOG_FD
   ($1) >&AS_MESSAGE_LOG_FD 2>&AS_MESSAGE_LOG_FD
   ac_status=$?
   echo "$as_me:$LINENO: \$? = $ac_status" >&AS_MESSAGE_LOG_FD
   (exit $ac_status); }])
m4trace:/usr/share/aclocal-1.12/sanity.m4:13: -1- AC_DEFUN([AM_SANITY_CHECK], [AC_MSG_CHECKING([whether build environment is sane])
# Reject unsafe characters in $srcdir or the absolute working directory
# name.  Accept space and tab only in the latter.
am_lf='
'
case `pwd` in
  *[[\\\"\#\$\&\'\`$am_lf]]*)
    AC_MSG_ERROR([unsafe absolute working directory name]);;
esac
case $srcdir in
  *[[\\\"\#\$\&\'\`$am_lf\ \	]]*)
    AC_MSG_ERROR([unsafe srcdir value: '$srcdir']);;
esac

# Do 'set' in a subshell so we don't clobber the current shell's
# arguments.  Must try -L first in case configure is actually a
# symlink; some systems play weird games with the mod time of symlinks
# (eg FreeBSD returns the mod time of the symlink's containing
# directory).
if (
   am_has_slept=no
   for am_try in 1 2; do
     echo "timestamp, slept: $am_has_slept" > conftest.file
     set X `ls -Lt "$srcdir/configure" conftest.file 2> /dev/null`
     if test "$[*]" = "X"; then
	# -L didn't work.
	set X `ls -t "$srcdir/configure" conftest.file`
     fi
     if test "$[*]" != "X $srcdir/configure conftest.file" \
	&& test "$[*]" != "X conftest.file $srcdir/configure"; then

	# If neither matched, then we have a broken ls.  This can happen
	# if, for instance, CONFIG_SHELL is bash and it inherits a
	# broken ls alias from the environment.  This has actually
	# happened.  Such a system could not be considered "sane".
	AC_MSG_ERROR([ls -t appears to fail.  Make sure there is not a broken
  alias in your environment])
     fi
     if test "$[2]" = conftest.file || test $am_try -eq 2; then
       break
     fi
     # Just in case.
     sleep 1
     am_has_slept=yes
   done
   test "$[2]" = conftest.file
   )
then
   # Ok.
   :
else
   AC_MSG_ERROR([newly created file is older than distributed files!
Check your system clock])
fi
AC_MSG_RESULT([yes])
# If we didn't sleep, we still need to ensure time stamps of config.status and
# generated files are strictly newer.
am_sleep_pid=
if grep 'slept: no' conftest.file >/dev/null 2>&1; then
  ( sleep 1 ) &
  am_sleep_pid=$!
fi
AC_CONFIG_COMMANDS_PRE(
  [AC_MSG_CHECKING([that generated files are newer than configure])
   if test -n "$am_sleep_pid"; then
     # Hide warnings about reused PIDs.
     wait $am_sleep_pid 2>/dev/null
   fi
   AC_MSG_RESULT([done])])
rm -f conftest.file
])
m4trace:/usr/share/aclocal-1.12/silent.m4:14: -1- AC_DEFUN([AM_SILENT_RULES], [AC_ARG_ENABLE([silent-rules], [dnl
AS_HELP_STRING(
  [--enable-silent-rules],
  [less verbose build output (undo: "make V=1")])
AS_HELP_STRING(
  [--disable-silent-rules],
  [verbose build output (undo: "make V=0")])dnl
])
case $enable_silent_rules in @%:@ (((
  yes) AM_DEFAULT_VERBOSITY=0;;
   no) AM_DEFAULT_VERBOSITY=1;;
    *) AM_DEFAULT_VERBOSITY=m4_if([$1], [yes], [0], [1]);;
esac
dnl
dnl A few 'make' implementations (e.g., NonStop OS and NextStep)
dnl do not support nested variable expansions.
dnl See automake bug#9928 and bug#10237.
am_make=${MAKE-make}
AC_CACHE_CHECK([whether $am_make supports nested variables],
   [am_cv_make_support_nested_variables],
   [if AS_ECHO([['TRUE=$(BAR$(V))
BAR0=false
BAR1=true
V=1
am__doit:
	@$(TRUE)
.PHONY: am__doit']]) | $am_make -f - >/dev/null 2>&1; then
  am_cv_make_support_nested_variables=yes
else
  am_cv_make_support_nested_variables=no
fi])
if test $am_cv_make_support_nested_variables = yes; then
  dnl Using '$V' instead of '$(V)' breaks IRIX make.
  AM_V='$(V)'
  AM_DEFAULT_V='$(AM_DEFAULT_VERBOSITY)'
else
  AM_V=$AM_DEFAULT_VERBOSITY
  AM_DEFAULT_V=$AM_DEFAULT_VERBOSITY
fi
AC_SUBST([AM_V])dnl
AM_SUBST_NOTMAKE([AM_V])dnl
AC_SUBST([AM_DEFAULT_V])dnl
AM_SUBST_NOTMAKE([AM_DEFAULT_V])dnl
AC_SUBST([AM_DEFAULT_VERBOSITY])dnl
AM_BACKSLASH='\'
AC_SUBST([AM_BACKSLASH])dnl
_AM_SUBST_NOTMAKE([AM_BACKSLASH])dnl
])
m4trace:/usr/share/aclocal-1.12/strip.m4:19: -1- AC_DEFUN([AM_PROG_INSTALL_STRIP], [AC_REQUIRE([AM_PROG_INSTALL_SH])dnl
# Installed binaries are usually stripped using 'strip' when the user
# run "make install-strip".  However 'strip' might not be the right
# tool to use in cross-compilation environments, therefore Automake
# will honor the 'STRIP' environment variable to overrule this program.
dnl Don't test for $cross_compiling = yes, because it might be 'maybe'.
if test "$cross_compiling" != no; then
  AC_CHECK_TOOL([STRIP], [strip], :)
fi
INSTALL_STRIP_PROGRAM="\$(install_sh) -c -s"
AC_SUBST([INSTALL_STRIP_PROGRAM])])
m4trace:/usr/share/aclocal-1.12/substnot.m4:14: -1- AC_DEFUN([_AM_SUBST_NOTMAKE])
m4trace:/usr/share/aclocal-1.12/substnot.m4:19: -1- AC_DEFUN([AM_SUBST_NOTMAKE], [_AM_SUBST_NOTMAKE($@)])
m4trace:/usr/share/aclocal-1.12/tar.m4:24: -1- AC_DEFUN([_AM_PROG_TAR], [# Always define AMTAR for backward compatibility.  Yes, it's still used
# in the wild :-(  We should find a proper way to deprecate it ...
AC_SUBST([AMTAR], ['$${TAR-tar}'])
m4_if([$1], [v7],
     [am__tar='$${TAR-tar} chof - "$$tardir"' am__untar='$${TAR-tar} xf -'],
     [m4_case([$1], [ustar],, [pax],,
              [m4_fatal([Unknown tar format])])
AC_MSG_CHECKING([how to create a $1 tar archive])
# Loop over all known methods to create a tar archive until one works.
_am_tools='gnutar m4_if([$1], [ustar], [plaintar]) pax cpio none'
_am_tools=${am_cv_prog_tar_$1-$_am_tools}
# Do not fold the above two line into one, because Tru64 sh and
# Solaris sh will not grok spaces in the rhs of '-'.
for _am_tool in $_am_tools
do
  case $_am_tool in
  gnutar)
    for _am_tar in tar gnutar gtar;
    do
      AM_RUN_LOG([$_am_tar --version]) && break
    done
    am__tar="$_am_tar --format=m4_if([$1], [pax], [posix], [$1]) -chf - "'"$$tardir"'
    am__tar_="$_am_tar --format=m4_if([$1], [pax], [posix], [$1]) -chf - "'"$tardir"'
    am__untar="$_am_tar -xf -"
    ;;
  plaintar)
    # Must skip GNU tar: if it does not support --format= it doesn't create
    # ustar tarball either.
    (tar --version) >/dev/null 2>&1 && continue
    am__tar='tar chf - "$$tardir"'
    am__tar_='tar chf - "$tardir"'
    am__untar='tar xf -'
    ;;
  pax)
    am__tar='pax -L -x $1 -w "$$tardir"'
    am__tar_='pax -L -x $1 -w "$tardir"'
    am__untar='pax -r'
    ;;
  cpio)
    am__tar='find "$$tardir" -print | cpio -o -H $1 -L'
    am__tar_='find "$tardir" -print | cpio -o -H $1 -L'
    am__untar='cpio -i -H $1 -d'
    ;;
  none)
    am__tar=false
    am__tar_=false
    am__untar=false
    ;;
  esac

  # If the value was cached, stop now.  We just wanted to have am__tar
  # and am__untar set.
  test -n "${am_cv_prog_tar_$1}" && break

  # tar/untar a dummy directory, and stop if the command works
  rm -rf conftest.dir
  mkdir conftest.dir
  echo GrepMe > conftest.dir/file
  AM_RUN_LOG([tardir=conftest.dir && eval $am__tar_ >conftest.tar])
  rm -rf conftest.dir
  if test -s conftest.tar; then
    AM_RUN_LOG([$am__untar <conftest.tar])
    grep GrepMe conftest.dir/file >/dev/null 2>&1 && break
  fi
done
rm -rf conftest.dir

AC_CACHE_VAL([am_cv_prog_tar_$1], [am_cv_prog_tar_$1=$_am_tool])
AC_MSG_RESULT([$am_cv_prog_tar_$1])])
AC_SUBST([am__tar])
AC_SUBST([am__untar])
])
m4trace:m4/boost.m4:48: -1- m4_pattern_forbid([^_?BOOST_])
m4trace:m4/boost.m4:90: -1- AC_DEFUN([BOOST_REQUIRE], [AC_REQUIRE([AC_PROG_CXX])dnl
AC_REQUIRE([AC_PROG_GREP])dnl
echo "$as_me: this is boost.m4[]_BOOST_SERIAL" >&AS_MESSAGE_LOG_FD
boost_save_IFS=$IFS
boost_version_req=$1
IFS=.
set x $boost_version_req 0 0 0
IFS=$boost_save_IFS
shift
boost_version_req=`expr "$[1]" '*' 100000 + "$[2]" '*' 100 + "$[3]"`
AC_ARG_WITH([boost],
   [AS_HELP_STRING([--with-boost=DIR],
                   [prefix of Boost $1 @<:@guess@:>@])])dnl
AC_ARG_VAR([BOOST_ROOT],[Location of Boost installation])dnl
# If BOOST_ROOT is set and the user has not provided a value to
# --with-boost, then treat BOOST_ROOT as if it the user supplied it.
if test x"$BOOST_ROOT" != x; then
  if test x"$with_boost" = x; then
    AC_MSG_NOTICE([Detected BOOST_ROOT; continuing with --with-boost=$BOOST_ROOT])
    with_boost=$BOOST_ROOT
  else
    AC_MSG_NOTICE([Detected BOOST_ROOT=$BOOST_ROOT, but overridden by --with-boost=$with_boost])
  fi
fi
AC_SUBST([DISTCHECK_CONFIGURE_FLAGS],
         ["$DISTCHECK_CONFIGURE_FLAGS '--with-boost=$with_boost'"])
boost_save_CPPFLAGS=$CPPFLAGS
  AC_CACHE_CHECK([for Boost headers version >= $boost_version_req],
    [boost_cv_inc_path],
    [boost_cv_inc_path=no
AC_LANG_PUSH([C++])dnl
m4_pattern_allow([^BOOST_VERSION$])dnl
    AC_LANG_CONFTEST([AC_LANG_PROGRAM([[#include <boost/version.hpp>
#if !defined BOOST_VERSION
# error BOOST_VERSION is not defined
#elif BOOST_VERSION < $boost_version_req
# error Boost headers version < $boost_version_req
#endif
]])])
    # If the user provided a value to --with-boost, use it and only it.
    case $with_boost in #(
      ''|yes) set x '' /opt/local/include /usr/local/include /opt/include \
                 /usr/include C:/Boost/include;; #(
      *)      set x "$with_boost/include" "$with_boost";;
    esac
    shift
    for boost_dir
    do
    # Without --layout=system, Boost (or at least some versions) installs
    # itself in <prefix>/include/boost-<version>.  This inner loop helps to
    # find headers in such directories.
    #
    # Any ${boost_dir}/boost-x_xx directories are searched in reverse version
    # order followed by ${boost_dir}.  The final '.' is a sentinel for
    # searching $boost_dir" itself.  Entries are whitespace separated.
    #
    # I didn't indent this loop on purpose (to avoid over-indented code)
    boost_layout_system_search_list=`cd "$boost_dir" 2>/dev/null \
        && ls -1 | "${GREP}" '^boost-' | sort -rn -t- -k2 \
        && echo .`
    for boost_inc in $boost_layout_system_search_list
    do
      if test x"$boost_inc" != x.; then
        boost_inc="$boost_dir/$boost_inc"
      else
        boost_inc="$boost_dir" # Uses sentinel in boost_layout_system_search_list
      fi
      if test x"$boost_inc" != x; then
        # We are going to check whether the version of Boost installed
        # in $boost_inc is usable by running a compilation that
        # #includes it.  But if we pass a -I/some/path in which Boost
        # is not installed, the compiler will just skip this -I and
        # use other locations (either from CPPFLAGS, or from its list
        # of system include directories).  As a result we would use
        # header installed on the machine instead of the /some/path
        # specified by the user.  So in that precise case (trying
        # $boost_inc), make sure the version.hpp exists.
        #
        # Use test -e as there can be symlinks.
        test -e "$boost_inc/boost/version.hpp" || continue
        CPPFLAGS="$CPPFLAGS -I$boost_inc"
      fi
      AC_COMPILE_IFELSE([], [boost_cv_inc_path=yes], [boost_cv_version=no])
      if test x"$boost_cv_inc_path" = xyes; then
        if test x"$boost_inc" != x; then
          boost_cv_inc_path=$boost_inc
        fi
        break 2
      fi
    done
    done
AC_LANG_POP([C++])dnl
    ])
    case $boost_cv_inc_path in #(
      no)
        boost_errmsg="cannot find Boost headers version >= $boost_version_req"
        m4_if([$2], [],  [AC_MSG_ERROR([$boost_errmsg])],
                        [AC_MSG_NOTICE([$boost_errmsg])])
        $2
        ;;#(
      yes)
        BOOST_CPPFLAGS=
        ;;#(
      *)
        AC_SUBST([BOOST_CPPFLAGS], ["-I$boost_cv_inc_path"])
        ;;
    esac
  if test x"$boost_cv_inc_path" != xno; then
  AC_DEFINE([HAVE_BOOST], [1],
            [Defined if the requested minimum BOOST version is satisfied])
  AC_CACHE_CHECK([for Boost's header version],
    [boost_cv_lib_version],
    [m4_pattern_allow([^BOOST_LIB_VERSION$])dnl
     _BOOST_SED_CPP([/^boost-lib-version = /{s///;s/\"//g;p;g;}],
                    [#include <boost/version.hpp>
boost-lib-version = BOOST_LIB_VERSION],
    [boost_cv_lib_version=`cat conftest.i`])])
    # e.g. "134" for 1_34_1 or "135" for 1_35
    boost_major_version=`echo "$boost_cv_lib_version" | sed 's/_//;s/_.*//'`
    case $boost_major_version in #(
      '' | *[[!0-9]]*)
        AC_MSG_ERROR([invalid value: boost_major_version=$boost_major_version])
        ;;
    esac
fi
CPPFLAGS=$boost_save_CPPFLAGS
])
m4trace:m4/boost.m4:223: -1- AC_DEFUN([BOOST_STATIC], [AC_ARG_ENABLE([static-boost],
     [AC_HELP_STRING([--enable-static-boost],
               [Prefer the static boost libraries over the shared ones [no]])],
     [enable_static_boost=yes],
     [enable_static_boost=no])])
m4trace:m4/boost.m4:244: -1- AC_DEFUN([BOOST_FIND_HEADER], [AC_REQUIRE([BOOST_REQUIRE])dnl
if test x"$boost_cv_inc_path" = xno; then
  m4_default([$2], [AC_MSG_NOTICE([Boost not available, not searching for $1])])
else
AC_LANG_PUSH([C++])dnl
boost_save_CPPFLAGS=$CPPFLAGS
CPPFLAGS="$CPPFLAGS $BOOST_CPPFLAGS"
AC_CHECK_HEADER([$1],
  [m4_default([$3], [AC_DEFINE(AS_TR_CPP([HAVE_$1]), [1],
                               [Define to 1 if you have <$1>])])],
  [m4_default([$2], [AC_MSG_ERROR([cannot find $1])])])
CPPFLAGS=$boost_save_CPPFLAGS
AC_LANG_POP([C++])dnl
fi
])
m4trace:m4/boost.m4:283: -1- AC_DEFUN([BOOST_FIND_LIB], [AC_REQUIRE([BOOST_REQUIRE])dnl
AC_REQUIRE([_BOOST_FIND_COMPILER_TAG])dnl
AC_REQUIRE([BOOST_STATIC])dnl
AC_REQUIRE([_BOOST_GUESS_WHETHER_TO_USE_MT])dnl
if test x"$boost_cv_inc_path" = xno; then
  AC_MSG_NOTICE([Boost not available, not searching for the Boost $1 library])
else
dnl The else branch is huge and wasn't intended on purpose.
AC_LANG_PUSH([C++])dnl
AS_VAR_PUSHDEF([Boost_lib], [boost_cv_lib_$1])dnl
AS_VAR_PUSHDEF([Boost_lib_LDFLAGS], [boost_cv_lib_$1_LDFLAGS])dnl
AS_VAR_PUSHDEF([Boost_lib_LIBS], [boost_cv_lib_$1_LIBS])dnl
BOOST_FIND_HEADER([$3])
boost_save_CPPFLAGS=$CPPFLAGS
CPPFLAGS="$CPPFLAGS $BOOST_CPPFLAGS"
# Now let's try to find the library.  The algorithm is as follows: first look
# for a given library name according to the user's PREFERRED-RT-OPT.  For each
# library name, we prefer to use the ones that carry the tag (toolset name).
# Each library is searched through the various standard paths were Boost is
# usually installed.  If we can't find the standard variants, we try to
# enforce -mt (for instance on MacOSX, libboost_threads.dylib doesn't exist
# but there's -obviously- libboost_threads-mt.dylib).
AC_CACHE_CHECK([for the Boost $1 library], [Boost_lib],
  [Boost_lib=no
  case "$2" in #(
    mt | mt-) boost_mt=-mt; boost_rtopt=;; #(
    mt* | mt-*) boost_mt=-mt; boost_rtopt=`expr "X$2" : 'Xmt-*\(.*\)'`;; #(
    *) boost_mt=; boost_rtopt=$2;;
  esac
  if test $enable_static_boost = yes; then
    boost_rtopt="s$boost_rtopt"
  fi
  # Find the proper debug variant depending on what we've been asked to find.
  case $boost_rtopt in #(
    *d*) boost_rt_d=$boost_rtopt;; #(
    *[[sgpn]]*) # Insert the `d' at the right place (in between `sg' and `pn')
      boost_rt_d=`echo "$boost_rtopt" | sed 's/\(s*g*\)\(p*n*\)/\1\2/'`;; #(
    *) boost_rt_d='-d';;
  esac
  # If the PREFERRED-RT-OPT are not empty, prepend a `-'.
  test -n "$boost_rtopt" && boost_rtopt="-$boost_rtopt"
  $boost_guess_use_mt && boost_mt=-mt
  # Look for the abs path the static archive.
  # $libext is computed by Libtool but let's make sure it's non empty.
  test -z "$libext" &&
    AC_MSG_ERROR([the libext variable is empty, did you invoke Libtool?])
  boost_save_ac_objext=$ac_objext
  # Generate the test file.
  AC_LANG_CONFTEST([AC_LANG_PROGRAM([#include <$3>
$5], [$4])])
dnl Optimization hacks: compiling C++ is slow, especially with Boost.  What
dnl we're trying to do here is guess the right combination of link flags
dnl (LIBS / LDFLAGS) to use a given library.  This can take several
dnl iterations before it succeeds and is thus *very* slow.  So what we do
dnl instead is that we compile the code first (and thus get an object file,
dnl typically conftest.o).  Then we try various combinations of link flags
dnl until we succeed to link conftest.o in an executable.  The problem is
dnl that the various TRY_LINK / COMPILE_IFELSE macros of Autoconf always
dnl remove all the temporary files including conftest.o.  So the trick here
dnl is to temporarily change the value of ac_objext so that conftest.o is
dnl preserved accross tests.  This is obviously fragile and I will burn in
dnl hell for not respecting Autoconf's documented interfaces, but in the
dnl mean time, it optimizes the macro by a factor of 5 to 30.
dnl Another small optimization: the first argument of AC_COMPILE_IFELSE left
dnl empty because the test file is generated only once above (before we
dnl start the for loops).
  AC_COMPILE_IFELSE([],
    [ac_objext=do_not_rm_me_plz],
    [AC_MSG_ERROR([cannot compile a test that uses Boost $1])])
  ac_objext=$boost_save_ac_objext
  boost_failed_libs=
# Don't bother to ident the 6 nested for loops, only the 2 innermost ones
# matter.
for boost_tag_ in -$boost_cv_lib_tag ''; do
for boost_ver_ in -$boost_cv_lib_version ''; do
for boost_mt_ in $boost_mt -mt ''; do
for boost_rtopt_ in $boost_rtopt '' -d; do
  for boost_lib in \
    boost_$1$boost_tag_$boost_mt_$boost_rtopt_$boost_ver_ \
    boost_$1$boost_tag_$boost_rtopt_$boost_ver_ \
    boost_$1$boost_tag_$boost_mt_$boost_ver_ \
    boost_$1$boost_tag_$boost_ver_
  do
    # Avoid testing twice the same lib
    case $boost_failed_libs in #(
      *@$boost_lib@*) continue;;
    esac
    # If with_boost is empty, we'll search in /lib first, which is not quite
    # right so instead we'll try to a location based on where the headers are.
    boost_tmp_lib=$with_boost
    test x"$with_boost" = x && boost_tmp_lib=${boost_cv_inc_path%/include}
    for boost_ldpath in "$boost_tmp_lib/lib" '' \
             /opt/local/lib /usr/local/lib /opt/lib /usr/lib \
             "$with_boost" C:/Boost/lib /lib /usr/lib64 /lib64
    do
      test -e "$boost_ldpath" || continue
      boost_save_LDFLAGS=$LDFLAGS
      # Are we looking for a static library?
      case $boost_ldpath:$boost_rtopt_ in #(
        *?*:*s*) # Yes (Non empty boost_ldpath + s in rt opt)
          Boost_lib_LIBS="$boost_ldpath/lib$boost_lib.$libext"
          test -e "$Boost_lib_LIBS" || continue;; #(
        *) # No: use -lboost_foo to find the shared library.
          Boost_lib_LIBS="-l$boost_lib";;
      esac
      boost_save_LIBS=$LIBS
      LIBS="$Boost_lib_LIBS $LIBS"
      test x"$boost_ldpath" != x && LDFLAGS="$LDFLAGS -L$boost_ldpath"
dnl First argument of AC_LINK_IFELSE left empty because the test file is
dnl generated only once above (before we start the for loops).
      _BOOST_AC_LINK_IFELSE([],
                            [Boost_lib=yes], [Boost_lib=no])
      ac_objext=$boost_save_ac_objext
      LDFLAGS=$boost_save_LDFLAGS
      LIBS=$boost_save_LIBS
      if test x"$Boost_lib" = xyes; then
        Boost_lib_LDFLAGS="-L$boost_ldpath -R$boost_ldpath"
        break 6
      else
        boost_failed_libs="$boost_failed_libs@$boost_lib@"
      fi
    done
  done
done
done
done
done
rm -f conftest.$ac_objext
])
case $Boost_lib in #(
  no) _AC_MSG_LOG_CONFTEST
    AC_MSG_ERROR([cannot not find the flags to link with Boost $1])
    ;;
esac
AC_SUBST(AS_TR_CPP([BOOST_$1_LDFLAGS]), [$Boost_lib_LDFLAGS])
AC_SUBST(AS_TR_CPP([BOOST_$1_LIBS]), [$Boost_lib_LIBS])
CPPFLAGS=$boost_save_CPPFLAGS
AS_VAR_POPDEF([Boost_lib])dnl
AS_VAR_POPDEF([Boost_lib_LDFLAGS])dnl
AS_VAR_POPDEF([Boost_lib_LIBS])dnl
AC_LANG_POP([C++])dnl
fi
])
m4trace:m4/boost.m4:440: -1- AC_DEFUN([BOOST_ARRAY], [BOOST_FIND_HEADER([boost/array.hpp])])
m4trace:m4/boost.m4:447: -1- AC_DEFUN([BOOST_ASIO], [AC_REQUIRE([BOOST_SYSTEM])dnl
BOOST_FIND_HEADER([boost/asio.hpp])])
m4trace:m4/boost.m4:455: -1- AC_DEFUN([BOOST_BIND], [BOOST_FIND_HEADER([boost/bind.hpp])])
m4trace:m4/boost.m4:462: -1- AC_DEFUN([BOOST_CONVERSION], [BOOST_FIND_HEADER([boost/cast.hpp])
BOOST_FIND_HEADER([boost/lexical_cast.hpp])
])
m4trace:m4/boost.m4:472: -1- AC_DEFUN([BOOST_DATE_TIME], [BOOST_FIND_LIB([date_time], [$1],
                [boost/date_time/posix_time/posix_time.hpp],
                [boost::posix_time::ptime t;])
])
m4trace:m4/boost.m4:485: -1- AC_DEFUN([BOOST_FILESYSTEM], [# Do we have to check for Boost.System?  This link-time dependency was
# added as of 1.35.0.  If we have a version <1.35, we must not attempt to
# find Boost.System as it didn't exist by then.
if test $boost_major_version -ge 135; then
BOOST_SYSTEM([$1])
fi # end of the Boost.System check.
boost_filesystem_save_LIBS=$LIBS
boost_filesystem_save_LDFLAGS=$LDFLAGS
m4_pattern_allow([^BOOST_SYSTEM_(LIBS|LDFLAGS)$])dnl
LIBS="$LIBS $BOOST_SYSTEM_LIBS"
LDFLAGS="$LDFLAGS $BOOST_SYSTEM_LDFLAGS"
BOOST_FIND_LIB([filesystem], [$1],
                [boost/filesystem/path.hpp], [boost::filesystem::path p;])
LIBS=$boost_filesystem_save_LIBS
LDFLAGS=$boost_filesystem_save_LDFLAGS
])
m4trace:m4/boost.m4:507: -1- AC_DEFUN([BOOST_FOREACH], [BOOST_FIND_HEADER([boost/foreach.hpp])])
m4trace:m4/boost.m4:518: -1- AC_DEFUN([BOOST_FORMAT], [BOOST_FIND_HEADER([boost/format.hpp])])
m4trace:m4/boost.m4:525: -1- AC_DEFUN([BOOST_FUNCTION], [BOOST_FIND_HEADER([boost/function.hpp])])
m4trace:m4/boost.m4:533: -1- AC_DEFUN([BOOST_GRAPH], [BOOST_FIND_LIB([graph], [$1],
                [boost/graph/adjacency_list.hpp], [boost::adjacency_list<> g;])
])
m4trace:m4/boost.m4:543: -1- AC_DEFUN([BOOST_IOSTREAMS], [BOOST_FIND_LIB([iostreams], [$1],
                [boost/iostreams/device/file_descriptor.hpp],
                [boost::iostreams::file_descriptor fd(0); fd.close();])
])
m4trace:m4/boost.m4:553: -1- AC_DEFUN([BOOST_HASH], [BOOST_FIND_HEADER([boost/functional/hash.hpp])])
m4trace:m4/boost.m4:560: -1- AC_DEFUN([BOOST_LAMBDA], [BOOST_FIND_HEADER([boost/lambda/lambda.hpp])])
m4trace:m4/boost.m4:572: -1- AC_DEFUN([BOOST_MATH], [BOOST_FIND_HEADER([boost/math/special_functions.hpp])])
m4trace:m4/boost.m4:579: -1- AC_DEFUN([BOOST_MULTIARRAY], [BOOST_FIND_HEADER([boost/multi_array.hpp])])
m4trace:m4/boost.m4:586: -1- AC_DEFUN([BOOST_NUMERIC_CONVERSION], [BOOST_FIND_HEADER([boost/numeric/conversion/converter.hpp])
])
m4trace:m4/boost.m4:594: -1- AC_DEFUN([BOOST_OPTIONAL], [BOOST_FIND_HEADER([boost/optional.hpp])])
m4trace:m4/boost.m4:601: -1- AC_DEFUN([BOOST_PREPROCESSOR], [BOOST_FIND_HEADER([boost/preprocessor/repeat.hpp])])
m4trace:m4/boost.m4:609: -1- AC_DEFUN([BOOST_PROGRAM_OPTIONS], [BOOST_FIND_LIB([program_options], [$1],
                [boost/program_options.hpp],
                [boost::program_options::options_description d("test");])
])
m4trace:m4/boost.m4:619: -1- AC_DEFUN([BOOST_REF], [BOOST_FIND_HEADER([boost/ref.hpp])])
m4trace:m4/boost.m4:627: -1- AC_DEFUN([BOOST_REGEX], [BOOST_FIND_LIB([regex], [$1],
                [boost/regex.hpp],
                [boost::regex exp("*"); boost::regex_match("foo", exp);])
])
m4trace:m4/boost.m4:638: -1- AC_DEFUN([BOOST_SERIALIZATION], [BOOST_FIND_LIB([serialization], [$1],
                [boost/archive/text_oarchive.hpp],
                [std::ostream* o = 0; // Cheap way to get an ostream...
                boost::archive::text_oarchive t(*o);])
])
m4trace:m4/boost.m4:650: -1- AC_DEFUN([BOOST_SIGNALS], [BOOST_FIND_LIB([signals], [$1],
                [boost/signal.hpp],
                [boost::signal<void ()> s;])
])
m4trace:m4/boost.m4:660: -1- AC_DEFUN([BOOST_SMART_PTR], [BOOST_FIND_HEADER([boost/scoped_ptr.hpp])
BOOST_FIND_HEADER([boost/shared_ptr.hpp])
])
m4trace:m4/boost.m4:669: -1- AC_DEFUN([BOOST_STATICASSERT], [BOOST_FIND_HEADER([boost/static_assert.hpp])])
m4trace:m4/boost.m4:676: -1- AC_DEFUN([BOOST_STRING_ALGO], [BOOST_FIND_HEADER([boost/algorithm/string.hpp])
])
m4trace:m4/boost.m4:686: -1- AC_DEFUN([BOOST_SYSTEM], [BOOST_FIND_LIB([system], [$1],
                [boost/system/error_code.hpp],
                [boost::system::error_code e; e.clear();])
])
m4trace:m4/boost.m4:697: -1- AC_DEFUN([BOOST_TEST], [m4_pattern_allow([^BOOST_CHECK$])dnl
BOOST_FIND_LIB([unit_test_framework], [$1],
               [boost/test/unit_test.hpp], [BOOST_CHECK(2 == 2);],
               [using boost::unit_test::test_suite;
               test_suite* init_unit_test_suite(int argc, char ** argv)
               { return NULL; }])
])
m4trace:m4/boost.m4:712: -1- AC_DEFUN([BOOST_THREADS], [dnl Having the pthread flag is required at least on GCC3 where
dnl boost/thread.hpp would complain if we try to compile without
dnl -pthread on GNU/Linux.
AC_REQUIRE([_BOOST_PTHREAD_FLAG])dnl
boost_threads_save_LIBS=$LIBS
boost_threads_save_CPPFLAGS=$CPPFLAGS
LIBS="$LIBS $boost_cv_pthread_flag"
# Yes, we *need* to put the -pthread thing in CPPFLAGS because with GCC3,
# boost/thread.hpp will trigger a #error if -pthread isn't used:
#   boost/config/requires_threads.hpp:47:5: #error "Compiler threading support
#   is not turned on. Please set the correct command line options for
#   threading: -pthread (Linux), -pthreads (Solaris) or -mthreads (Mingw32)"
CPPFLAGS="$CPPFLAGS $boost_cv_pthread_flag"
BOOST_FIND_LIB([thread], [$1],
                [boost/thread.hpp], [boost::thread t; boost::mutex m;])
BOOST_THREAD_LIBS="$BOOST_THREAD_LIBS $boost_cv_pthread_flag"
BOOST_CPPFLAGS="$BOOST_CPPFLAGS $boost_cv_pthread_flag"
LIBS=$boost_threads_save_LIBS
CPPFLAGS=$boost_threads_save_CPPFLAGS
])
m4trace:m4/boost.m4:738: -1- AC_DEFUN([BOOST_TOKENIZER], [BOOST_FIND_HEADER([boost/tokenizer.hpp])])
m4trace:m4/boost.m4:745: -1- AC_DEFUN([BOOST_TRIBOOL], [BOOST_FIND_HEADER([boost/logic/tribool_fwd.hpp])
BOOST_FIND_HEADER([boost/logic/tribool.hpp])
])
m4trace:m4/boost.m4:754: -1- AC_DEFUN([BOOST_TUPLE], [BOOST_FIND_HEADER([boost/tuple/tuple.hpp])])
m4trace:m4/boost.m4:761: -1- AC_DEFUN([BOOST_TYPETRAITS], [BOOST_FIND_HEADER([boost/type_traits.hpp])])
m4trace:m4/boost.m4:769: -1- AC_DEFUN([BOOST_UTILITY], [BOOST_FIND_HEADER([boost/utility.hpp])])
m4trace:m4/boost.m4:776: -1- AC_DEFUN([BOOST_VARIANT], [BOOST_FIND_HEADER([boost/variant/variant_fwd.hpp])
BOOST_FIND_HEADER([boost/variant.hpp])])
m4trace:m4/boost.m4:787: -1- AC_DEFUN([BOOST_WAVE], [AC_REQUIRE([BOOST_FILESYSTEM])dnl
AC_REQUIRE([BOOST_DATE_TIME])dnl
boost_wave_save_LIBS=$LIBS
boost_wave_save_LDFLAGS=$LDFLAGS
m4_pattern_allow([^BOOST_((FILE)?SYSTEM|DATE_TIME|THREAD)_(LIBS|LDFLAGS)$])dnl
LIBS="$LIBS $BOOST_SYSTEM_LIBS $BOOST_FILESYSTEM_LIBS $BOOST_DATE_TIME_LIBS\
$BOOST_THREAD_LIBS"
LDFLAGS="$LDFLAGS $BOOST_SYSTEM_LDFLAGS $BOOST_FILESYSTEM_LDFLAGS\
$BOOST_DATE_TIME_LDFLAGS $BOOST_THREAD_LDFLAGS"
BOOST_FIND_LIB([wave], [$1],
                [boost/wave.hpp],
                [boost::wave::token_id id; get_token_name(id);])
LIBS=$boost_wave_save_LIBS
LDFLAGS=$boost_wave_save_LDFLAGS
])
m4trace:m4/boost.m4:808: -1- AC_DEFUN([BOOST_XPRESSIVE], [BOOST_FIND_HEADER([boost/xpressive/xpressive.hpp])])
m4trace:m4/boost.m4:821: -1- AC_DEFUN([_BOOST_PTHREAD_FLAG], [AC_REQUIRE([AC_PROG_CXX])dnl
AC_REQUIRE([AC_CANONICAL_HOST])dnl
AC_LANG_PUSH([C++])dnl
AC_CACHE_CHECK([for the flags needed to use pthreads], [boost_cv_pthread_flag],
[ boost_cv_pthread_flag=
  # The ordering *is* (sometimes) important.  Some notes on the
  # individual items follow:
  # (none): in case threads are in libc; should be tried before -Kthread and
  #       other compiler flags to prevent continual compiler warnings
  # -lpthreads: AIX (must check this before -lpthread)
  # -Kthread: Sequent (threads in libc, but -Kthread needed for pthread.h)
  # -kthread: FreeBSD kernel threads (preferred to -pthread since SMP-able)
  # -llthread: LinuxThreads port on FreeBSD (also preferred to -pthread)
  # -pthread: GNU Linux/GCC (kernel threads), BSD/GCC (userland threads)
  # -pthreads: Solaris/GCC
  # -mthreads: MinGW32/GCC, Lynx/GCC
  # -mt: Sun Workshop C (may only link SunOS threads [-lthread], but it
  #      doesn't hurt to check since this sometimes defines pthreads too;
  #      also defines -D_REENTRANT)
  #      ... -mt is also the pthreads flag for HP/aCC
  # -lpthread: GNU Linux, etc.
  # --thread-safe: KAI C++
  case $host_os in #(
    *solaris*)
      # On Solaris (at least, for some versions), libc contains stubbed
      # (non-functional) versions of the pthreads routines, so link-based
      # tests will erroneously succeed.  (We need to link with -pthreads/-mt/
      # -lpthread.)  (The stubs are missing pthread_cleanup_push, or rather
      # a function called by this macro, so we could check for that, but
      # who knows whether they'll stub that too in a future libc.)  So,
      # we'll just look for -pthreads and -lpthread first:
      boost_pthread_flags="-pthreads -lpthread -mt -pthread";; #(
    *)
      boost_pthread_flags="-lpthreads -Kthread -kthread -llthread -pthread \
                           -pthreads -mthreads -lpthread --thread-safe -mt";;
  esac
  # Generate the test file.
  AC_LANG_CONFTEST([AC_LANG_PROGRAM([#include <pthread.h>],
    [pthread_t th; pthread_join(th, 0);
    pthread_attr_init(0); pthread_cleanup_push(0, 0);
    pthread_create(0,0,0,0); pthread_cleanup_pop(0);])])
  for boost_pthread_flag in '' $boost_pthread_flags; do
    boost_pthread_ok=false
dnl Re-use the test file already generated.
    boost_pthreads__save_LIBS=$LIBS
    LIBS="$LIBS $boost_pthread_flag"
    AC_LINK_IFELSE([],
      [if grep ".*$boost_pthread_flag" conftest.err; then
         echo "This flag seems to have triggered warnings" >&AS_MESSAGE_LOG_FD
       else
         boost_pthread_ok=:; boost_cv_pthread_flag=$boost_pthread_flag
       fi])
    LIBS=$boost_pthreads__save_LIBS
    $boost_pthread_ok && break
  done
])
AC_LANG_POP([C++])dnl
])
m4trace:m4/boost.m4:894: -1- AC_DEFUN([_BOOST_FIND_COMPILER_TAG], [AC_REQUIRE([AC_PROG_CXX])dnl
AC_REQUIRE([AC_CANONICAL_HOST])dnl
AC_CACHE_CHECK([for the toolset name used by Boost for $CXX], [boost_cv_lib_tag],
[boost_cv_lib_tag=unknown
if test x$boost_cv_inc_path != xno; then
  AC_LANG_PUSH([C++])dnl
  # The following tests are mostly inspired by boost/config/auto_link.hpp
  # The list is sorted to most recent/common to oldest compiler (in order
  # to increase the likelihood of finding the right compiler with the
  # least number of compilation attempt).
  # Beware that some tests are sensible to the order (for instance, we must
  # look for MinGW before looking for GCC3).
  # I used one compilation test per compiler with a #error to recognize
  # each compiler so that it works even when cross-compiling (let me know
  # if you know a better approach).
  # Known missing tags (known from Boost's tools/build/v2/tools/common.jam):
  #   como, edg, kcc, bck, mp, sw, tru, xlc
  # I'm not sure about my test for `il' (be careful: Intel's ICC pre-defines
  # the same defines as GCC's).
  # TODO: Move the test on GCC 4.4 up once it's released.
  for i in \
    _BOOST_gcc_test(4, 3) \
    _BOOST_gcc_test(4, 2) \
    _BOOST_gcc_test(4, 1) \
    _BOOST_gcc_test(4, 0) \
    "defined __GNUC__ && __GNUC__ == 3 && !defined __ICC \
     && (defined WIN32 || defined WINNT || defined _WIN32 || defined __WIN32 \
         || defined __WIN32__ || defined __WINNT || defined __WINNT__) @ mgw" \
    _BOOST_gcc_test(3, 4) \
    _BOOST_gcc_test(3, 3) \
    "defined _MSC_VER && _MSC_VER >= 1500 @ vc90" \
    "defined _MSC_VER && _MSC_VER == 1400 @ vc80" \
    _BOOST_gcc_test(3, 2) \
    "defined _MSC_VER && _MSC_VER == 1310 @ vc71" \
    _BOOST_gcc_test(3, 1) \
    _BOOST_gcc_test(3, 0) \
    "defined __BORLANDC__ @ bcb" \
    "defined __ICC && (defined __unix || defined __unix__) @ il" \
    "defined __ICL @ iw" \
    "defined _MSC_VER && _MSC_VER == 1300 @ vc7" \
    _BOOST_gcc_test(4, 4) \
    _BOOST_gcc_test(2, 95) \
    "defined __MWERKS__ && __MWERKS__ <= 0x32FF @ cw9" \
    "defined _MSC_VER && _MSC_VER < 1300 && !defined UNDER_CE @ vc6" \
    "defined _MSC_VER && _MSC_VER < 1300 && defined UNDER_CE @ evc4" \
    "defined __MWERKS__ && __MWERKS__ <= 0x31FF @ cw8"
  do
    boost_tag_test=`expr "X$i" : 'X\([[^@]]*\) @ '`
    boost_tag=`expr "X$i" : 'X[[^@]]* @ \(.*\)'`
    AC_COMPILE_IFELSE([AC_LANG_PROGRAM([[
#if $boost_tag_test
/* OK */
#else
# error $boost_tag_test
#endif
]])], [boost_cv_lib_tag=$boost_tag; break], [])
  done
AC_LANG_POP([C++])dnl
  case $boost_cv_lib_tag in #(
    # Some newer (>= 1.35?) versions of Boost seem to only use "gcc" as opposed
    # to "gcc41" for instance.
    *-gcc | *'-gcc ') :;; #(  Don't re-add -gcc: it's already in there.
    gcc*)
      boost_tag_x=
      case $host_os in #(
        darwin*)
          if test $boost_major_version -ge 136; then
            # The `x' added in r46793 of Boost.
            boost_tag_x=x
          fi;;
      esac
      # We can specify multiple tags in this variable because it's used by
      # BOOST_FIND_LIB that does a `for tag in -$boost_cv_lib_tag' ...
      boost_cv_lib_tag="$boost_tag_x$boost_cv_lib_tag -${boost_tag_x}gcc"
      ;; #(
    unknown)
      AC_MSG_WARN([[could not figure out which toolset name to use for $CXX]])
      boost_cv_lib_tag=
      ;;
  esac
fi])dnl end of AC_CACHE_CHECK
])
m4trace:m4/boost.m4:983: -1- AC_DEFUN([_BOOST_GUESS_WHETHER_TO_USE_MT], [# Check whether we do better use `mt' even though we weren't ask to.
AC_COMPILE_IFELSE([AC_LANG_PROGRAM([[
#if defined _REENTRANT || defined _MT || defined __MT__
/* use -mt */
#else
# error MT not needed
#endif
]])], [boost_guess_use_mt=:], [boost_guess_use_mt=false])
])
m4trace:m4/libtool.m4:69: -1- AC_DEFUN([LT_INIT], [AC_PREREQ([2.58])dnl We use AC_INCLUDES_DEFAULT
AC_REQUIRE([AC_CONFIG_AUX_DIR_DEFAULT])dnl
AC_BEFORE([$0], [LT_LANG])dnl
AC_BEFORE([$0], [LT_OUTPUT])dnl
AC_BEFORE([$0], [LTDL_INIT])dnl
m4_require([_LT_CHECK_BUILDDIR])dnl

dnl Autoconf doesn't catch unexpanded LT_ macros by default:
m4_pattern_forbid([^_?LT_[A-Z_]+$])dnl
m4_pattern_allow([^(_LT_EOF|LT_DLGLOBAL|LT_DLLAZY_OR_NOW|LT_MULTI_MODULE)$])dnl
dnl aclocal doesn't pull ltoptions.m4, ltsugar.m4, or ltversion.m4
dnl unless we require an AC_DEFUNed macro:
AC_REQUIRE([LTOPTIONS_VERSION])dnl
AC_REQUIRE([LTSUGAR_VERSION])dnl
AC_REQUIRE([LTVERSION_VERSION])dnl
AC_REQUIRE([LTOBSOLETE_VERSION])dnl
m4_require([_LT_PROG_LTMAIN])dnl

_LT_SHELL_INIT([SHELL=${CONFIG_SHELL-/bin/sh}])

dnl Parse OPTIONS
_LT_SET_OPTIONS([$0], [$1])

# This can be used to rebuild libtool when needed
LIBTOOL_DEPS="$ltmain"

# Always use our own libtool.
LIBTOOL='$(SHELL) $(top_builddir)/libtool'
AC_SUBST(LIBTOOL)dnl

_LT_SETUP

# Only expand once:
m4_define([LT_INIT])
])
m4trace:m4/libtool.m4:107: -1- AU_DEFUN([AC_PROG_LIBTOOL], [m4_if($#, 0, [LT_INIT], [LT_INIT($@)])])
m4trace:m4/libtool.m4:107: -1- AC_DEFUN([AC_PROG_LIBTOOL], [AC_DIAGNOSE([obsolete], [The macro `AC_PROG_LIBTOOL' is obsolete.
You should run autoupdate.])dnl
m4_if($#, 0, [LT_INIT], [LT_INIT($@)])])
m4trace:m4/libtool.m4:108: -1- AU_DEFUN([AM_PROG_LIBTOOL], [m4_if($#, 0, [LT_INIT], [LT_INIT($@)])])
m4trace:m4/libtool.m4:108: -1- AC_DEFUN([AM_PROG_LIBTOOL], [AC_DIAGNOSE([obsolete], [The macro `AM_PROG_LIBTOOL' is obsolete.
You should run autoupdate.])dnl
m4_if($#, 0, [LT_INIT], [LT_INIT($@)])])
m4trace:m4/libtool.m4:609: -1- AC_DEFUN([LT_OUTPUT], [: ${CONFIG_LT=./config.lt}
AC_MSG_NOTICE([creating $CONFIG_LT])
_LT_GENERATED_FILE_INIT(["$CONFIG_LT"],
[# Run this file to recreate a libtool stub with the current configuration.])

cat >>"$CONFIG_LT" <<\_LTEOF
lt_cl_silent=false
exec AS_MESSAGE_LOG_FD>>config.log
{
  echo
  AS_BOX([Running $as_me.])
} >&AS_MESSAGE_LOG_FD

lt_cl_help="\
\`$as_me' creates a local libtool stub from the current configuration,
for use in further configure time tests before the real libtool is
generated.

Usage: $[0] [[OPTIONS]]

  -h, --help      print this help, then exit
  -V, --version   print version number, then exit
  -q, --quiet     do not print progress messages
  -d, --debug     don't remove temporary files

Report bugs to <bug-libtool@gnu.org>."

lt_cl_version="\
m4_ifset([AC_PACKAGE_NAME], [AC_PACKAGE_NAME ])config.lt[]dnl
m4_ifset([AC_PACKAGE_VERSION], [ AC_PACKAGE_VERSION])
configured by $[0], generated by m4_PACKAGE_STRING.

Copyright (C) 2011 Free Software Foundation, Inc.
This config.lt script is free software; the Free Software Foundation
gives unlimited permision to copy, distribute and modify it."

while test $[#] != 0
do
  case $[1] in
    --version | --v* | -V )
      echo "$lt_cl_version"; exit 0 ;;
    --help | --h* | -h )
      echo "$lt_cl_help"; exit 0 ;;
    --debug | --d* | -d )
      debug=: ;;
    --quiet | --q* | --silent | --s* | -q )
      lt_cl_silent=: ;;

    -*) AC_MSG_ERROR([unrecognized option: $[1]
Try \`$[0] --help' for more information.]) ;;

    *) AC_MSG_ERROR([unrecognized argument: $[1]
Try \`$[0] --help' for more information.]) ;;
  esac
  shift
done

if $lt_cl_silent; then
  exec AS_MESSAGE_FD>/dev/null
fi
_LTEOF

cat >>"$CONFIG_LT" <<_LTEOF
_LT_OUTPUT_LIBTOOL_COMMANDS_INIT
_LTEOF

cat >>"$CONFIG_LT" <<\_LTEOF
AC_MSG_NOTICE([creating $ofile])
_LT_OUTPUT_LIBTOOL_COMMANDS
AS_EXIT(0)
_LTEOF
chmod +x "$CONFIG_LT"

# configure is writing to config.log, but config.lt does its own redirection,
# appending to config.log, which fails on DOS, as config.log is still kept
# open by configure.  Here we exec the FD to /dev/null, effectively closing
# config.log, so it can be properly (re)opened and appended to by config.lt.
lt_cl_success=:
test "$silent" = yes &&
  lt_config_lt_args="$lt_config_lt_args --quiet"
exec AS_MESSAGE_LOG_FD>/dev/null
$SHELL "$CONFIG_LT" $lt_config_lt_args || lt_cl_success=false
exec AS_MESSAGE_LOG_FD>>config.log
$lt_cl_success || AS_EXIT(1)
])
m4trace:m4/libtool.m4:790: -1- AC_DEFUN([LT_SUPPORTED_TAG], [])
m4trace:m4/libtool.m4:801: -1- AC_DEFUN([LT_LANG], [AC_BEFORE([$0], [LT_OUTPUT])dnl
m4_case([$1],
  [C],			[_LT_LANG(C)],
  [C++],		[_LT_LANG(CXX)],
  [Go],			[_LT_LANG(GO)],
  [Java],		[_LT_LANG(GCJ)],
  [Fortran 77],		[_LT_LANG(F77)],
  [Fortran],		[_LT_LANG(FC)],
  [Windows Resource],	[_LT_LANG(RC)],
  [m4_ifdef([_LT_LANG_]$1[_CONFIG],
    [_LT_LANG($1)],
    [m4_fatal([$0: unsupported language: "$1"])])])dnl
])
m4trace:m4/libtool.m4:893: -1- AU_DEFUN([AC_LIBTOOL_CXX], [LT_LANG(C++)])
m4trace:m4/libtool.m4:893: -1- AC_DEFUN([AC_LIBTOOL_CXX], [AC_DIAGNOSE([obsolete], [The macro `AC_LIBTOOL_CXX' is obsolete.
You should run autoupdate.])dnl
LT_LANG(C++)])
m4trace:m4/libtool.m4:894: -1- AU_DEFUN([AC_LIBTOOL_F77], [LT_LANG(Fortran 77)])
m4trace:m4/libtool.m4:894: -1- AC_DEFUN([AC_LIBTOOL_F77], [AC_DIAGNOSE([obsolete], [The macro `AC_LIBTOOL_F77' is obsolete.
You should run autoupdate.])dnl
LT_LANG(Fortran 77)])
m4trace:m4/libtool.m4:895: -1- AU_DEFUN([AC_LIBTOOL_FC], [LT_LANG(Fortran)])
m4trace:m4/libtool.m4:895: -1- AC_DEFUN([AC_LIBTOOL_FC], [AC_DIAGNOSE([obsolete], [The macro `AC_LIBTOOL_FC' is obsolete.
You should run autoupdate.])dnl
LT_LANG(Fortran)])
m4trace:m4/libtool.m4:896: -1- AU_DEFUN([AC_LIBTOOL_GCJ], [LT_LANG(Java)])
m4trace:m4/libtool.m4:896: -1- AC_DEFUN([AC_LIBTOOL_GCJ], [AC_DIAGNOSE([obsolete], [The macro `AC_LIBTOOL_GCJ' is obsolete.
You should run autoupdate.])dnl
LT_LANG(Java)])
m4trace:m4/libtool.m4:897: -1- AU_DEFUN([AC_LIBTOOL_RC], [LT_LANG(Windows Resource)])
m4trace:m4/libtool.m4:897: -1- AC_DEFUN([AC_LIBTOOL_RC], [AC_DIAGNOSE([obsolete], [The macro `AC_LIBTOOL_RC' is obsolete.
You should run autoupdate.])dnl
LT_LANG(Windows Resource)])
m4trace:m4/libtool.m4:1225: -1- AC_DEFUN([_LT_WITH_SYSROOT], [AC_MSG_CHECKING([for sysroot])
AC_ARG_WITH([sysroot],
[  --with-sysroot[=DIR] Search for dependent libraries within DIR
                        (or the compiler's sysroot if not specified).],
[], [with_sysroot=no])

dnl lt_sysroot will always be passed unquoted.  We quote it here
dnl in case the user passed a directory name.
lt_sysroot=
case ${with_sysroot} in #(
 yes)
   if test "$GCC" = yes; then
     lt_sysroot=`$CC --print-sysroot 2>/dev/null`
   fi
   ;; #(
 /*)
   lt_sysroot=`echo "$with_sysroot" | sed -e "$sed_quote_subst"`
   ;; #(
 no|'')
   ;; #(
 *)
   AC_MSG_RESULT([${with_sysroot}])
   AC_MSG_ERROR([The sysroot must be an absolute path.])
   ;;
esac

 AC_MSG_RESULT([${lt_sysroot:-no}])
_LT_DECL([], [lt_sysroot], [0], [The root where to search for ]dnl
[dependent libraries, and in which our libraries should be installed.])])
m4trace:m4/libtool.m4:1502: -1- AC_DEFUN([_LT_COMPILER_OPTION], [m4_require([_LT_FILEUTILS_DEFAULTS])dnl
m4_require([_LT_DECL_SED])dnl
AC_CACHE_CHECK([$1], [$2],
  [$2=no
   m4_if([$4], , [ac_outfile=conftest.$ac_objext], [ac_outfile=$4])
   echo "$lt_simple_compile_test_code" > conftest.$ac_ext
   lt_compiler_flag="$3"
   # Insert the option either (1) after the last *FLAGS variable, or
   # (2) before a word containing "conftest.", or (3) at the end.
   # Note that $ac_compile itself does not contain backslashes and begins
   # with a dollar sign (not a hyphen), so the echo should work correctly.
   # The option is referenced via a variable to avoid confusing sed.
   lt_compile=`echo "$ac_compile" | $SED \
   -e 's:.*FLAGS}\{0,1\} :&$lt_compiler_flag :; t' \
   -e 's: [[^ ]]*conftest\.: $lt_compiler_flag&:; t' \
   -e 's:$: $lt_compiler_flag:'`
   (eval echo "\"\$as_me:$LINENO: $lt_compile\"" >&AS_MESSAGE_LOG_FD)
   (eval "$lt_compile" 2>conftest.err)
   ac_status=$?
   cat conftest.err >&AS_MESSAGE_LOG_FD
   echo "$as_me:$LINENO: \$? = $ac_status" >&AS_MESSAGE_LOG_FD
   if (exit $ac_status) && test -s "$ac_outfile"; then
     # The compiler can only warn and ignore the option if not recognized
     # So say no if there are warnings other than the usual output.
     $ECHO "$_lt_compiler_boilerplate" | $SED '/^$/d' >conftest.exp
     $SED '/^$/d; /^ *+/d' conftest.err >conftest.er2
     if test ! -s conftest.er2 || diff conftest.exp conftest.er2 >/dev/null; then
       $2=yes
     fi
   fi
   $RM conftest*
])

if test x"[$]$2" = xyes; then
    m4_if([$5], , :, [$5])
else
    m4_if([$6], , :, [$6])
fi
])
m4trace:m4/libtool.m4:1544: -1- AU_DEFUN([AC_LIBTOOL_COMPILER_OPTION], [m4_if($#, 0, [_LT_COMPILER_OPTION], [_LT_COMPILER_OPTION($@)])])
m4trace:m4/libtool.m4:1544: -1- AC_DEFUN([AC_LIBTOOL_COMPILER_OPTION], [AC_DIAGNOSE([obsolete], [The macro `AC_LIBTOOL_COMPILER_OPTION' is obsolete.
You should run autoupdate.])dnl
m4_if($#, 0, [_LT_COMPILER_OPTION], [_LT_COMPILER_OPTION($@)])])
m4trace:m4/libtool.m4:1553: -1- AC_DEFUN([_LT_LINKER_OPTION], [m4_require([_LT_FILEUTILS_DEFAULTS])dnl
m4_require([_LT_DECL_SED])dnl
AC_CACHE_CHECK([$1], [$2],
  [$2=no
   save_LDFLAGS="$LDFLAGS"
   LDFLAGS="$LDFLAGS $3"
   echo "$lt_simple_link_test_code" > conftest.$ac_ext
   if (eval $ac_link 2>conftest.err) && test -s conftest$ac_exeext; then
     # The linker can only warn and ignore the option if not recognized
     # So say no if there are warnings
     if test -s conftest.err; then
       # Append any errors to the config.log.
       cat conftest.err 1>&AS_MESSAGE_LOG_FD
       $ECHO "$_lt_linker_boilerplate" | $SED '/^$/d' > conftest.exp
       $SED '/^$/d; /^ *+/d' conftest.err >conftest.er2
       if diff conftest.exp conftest.er2 >/dev/null; then
         $2=yes
       fi
     else
       $2=yes
     fi
   fi
   $RM -r conftest*
   LDFLAGS="$save_LDFLAGS"
])

if test x"[$]$2" = xyes; then
    m4_if([$4], , :, [$4])
else
    m4_if([$5], , :, [$5])
fi
])
m4trace:m4/libtool.m4:1588: -1- AU_DEFUN([AC_LIBTOOL_LINKER_OPTION], [m4_if($#, 0, [_LT_LINKER_OPTION], [_LT_LINKER_OPTION($@)])])
m4trace:m4/libtool.m4:1588: -1- AC_DEFUN([AC_LIBTOOL_LINKER_OPTION], [AC_DIAGNOSE([obsolete], [The macro `AC_LIBTOOL_LINKER_OPTION' is obsolete.
You should run autoupdate.])dnl
m4_if($#, 0, [_LT_LINKER_OPTION], [_LT_LINKER_OPTION($@)])])
m4trace:m4/libtool.m4:1595: -1- AC_DEFUN([LT_CMD_MAX_LEN], [AC_REQUIRE([AC_CANONICAL_HOST])dnl
# find the maximum length of command line arguments
AC_MSG_CHECKING([the maximum length of command line arguments])
AC_CACHE_VAL([lt_cv_sys_max_cmd_len], [dnl
  i=0
  teststring="ABCD"

  case $build_os in
  msdosdjgpp*)
    # On DJGPP, this test can blow up pretty badly due to problems in libc
    # (any single argument exceeding 2000 bytes causes a buffer overrun
    # during glob expansion).  Even if it were fixed, the result of this
    # check would be larger than it should be.
    lt_cv_sys_max_cmd_len=12288;    # 12K is about right
    ;;

  gnu*)
    # Under GNU Hurd, this test is not required because there is
    # no limit to the length of command line arguments.
    # Libtool will interpret -1 as no limit whatsoever
    lt_cv_sys_max_cmd_len=-1;
    ;;

  cygwin* | mingw* | cegcc*)
    # On Win9x/ME, this test blows up -- it succeeds, but takes
    # about 5 minutes as the teststring grows exponentially.
    # Worse, since 9x/ME are not pre-emptively multitasking,
    # you end up with a "frozen" computer, even though with patience
    # the test eventually succeeds (with a max line length of 256k).
    # Instead, let's just punt: use the minimum linelength reported by
    # all of the supported platforms: 8192 (on NT/2K/XP).
    lt_cv_sys_max_cmd_len=8192;
    ;;

  mint*)
    # On MiNT this can take a long time and run out of memory.
    lt_cv_sys_max_cmd_len=8192;
    ;;

  amigaos*)
    # On AmigaOS with pdksh, this test takes hours, literally.
    # So we just punt and use a minimum line length of 8192.
    lt_cv_sys_max_cmd_len=8192;
    ;;

  netbsd* | freebsd* | openbsd* | darwin* | dragonfly*)
    # This has been around since 386BSD, at least.  Likely further.
    if test -x /sbin/sysctl; then
      lt_cv_sys_max_cmd_len=`/sbin/sysctl -n kern.argmax`
    elif test -x /usr/sbin/sysctl; then
      lt_cv_sys_max_cmd_len=`/usr/sbin/sysctl -n kern.argmax`
    else
      lt_cv_sys_max_cmd_len=65536	# usable default for all BSDs
    fi
    # And add a safety zone
    lt_cv_sys_max_cmd_len=`expr $lt_cv_sys_max_cmd_len \/ 4`
    lt_cv_sys_max_cmd_len=`expr $lt_cv_sys_max_cmd_len \* 3`
    ;;

  interix*)
    # We know the value 262144 and hardcode it with a safety zone (like BSD)
    lt_cv_sys_max_cmd_len=196608
    ;;

  os2*)
    # The test takes a long time on OS/2.
    lt_cv_sys_max_cmd_len=8192
    ;;

  osf*)
    # Dr. Hans Ekkehard Plesser reports seeing a kernel panic running configure
    # due to this test when exec_disable_arg_limit is 1 on Tru64. It is not
    # nice to cause kernel panics so lets avoid the loop below.
    # First set a reasonable default.
    lt_cv_sys_max_cmd_len=16384
    #
    if test -x /sbin/sysconfig; then
      case `/sbin/sysconfig -q proc exec_disable_arg_limit` in
        *1*) lt_cv_sys_max_cmd_len=-1 ;;
      esac
    fi
    ;;
  sco3.2v5*)
    lt_cv_sys_max_cmd_len=102400
    ;;
  sysv5* | sco5v6* | sysv4.2uw2*)
    kargmax=`grep ARG_MAX /etc/conf/cf.d/stune 2>/dev/null`
    if test -n "$kargmax"; then
      lt_cv_sys_max_cmd_len=`echo $kargmax | sed 's/.*[[	 ]]//'`
    else
      lt_cv_sys_max_cmd_len=32768
    fi
    ;;
  *)
    lt_cv_sys_max_cmd_len=`(getconf ARG_MAX) 2> /dev/null`
    if test -n "$lt_cv_sys_max_cmd_len"; then
      lt_cv_sys_max_cmd_len=`expr $lt_cv_sys_max_cmd_len \/ 4`
      lt_cv_sys_max_cmd_len=`expr $lt_cv_sys_max_cmd_len \* 3`
    else
      # Make teststring a little bigger before we do anything with it.
      # a 1K string should be a reasonable start.
      for i in 1 2 3 4 5 6 7 8 ; do
        teststring=$teststring$teststring
      done
      SHELL=${SHELL-${CONFIG_SHELL-/bin/sh}}
      # If test is not a shell built-in, we'll probably end up computing a
      # maximum length that is only half of the actual maximum length, but
      # we can't tell.
      while { test "X"`env echo "$teststring$teststring" 2>/dev/null` \
	         = "X$teststring$teststring"; } >/dev/null 2>&1 &&
	      test $i != 17 # 1/2 MB should be enough
      do
        i=`expr $i + 1`
        teststring=$teststring$teststring
      done
      # Only check the string length outside the loop.
      lt_cv_sys_max_cmd_len=`expr "X$teststring" : ".*" 2>&1`
      teststring=
      # Add a significant safety factor because C++ compilers can tack on
      # massive amounts of additional arguments before passing them to the
      # linker.  It appears as though 1/2 is a usable value.
      lt_cv_sys_max_cmd_len=`expr $lt_cv_sys_max_cmd_len \/ 2`
    fi
    ;;
  esac
])
if test -n $lt_cv_sys_max_cmd_len ; then
  AC_MSG_RESULT($lt_cv_sys_max_cmd_len)
else
  AC_MSG_RESULT(none)
fi
max_cmd_len=$lt_cv_sys_max_cmd_len
_LT_DECL([], [max_cmd_len], [0],
    [What is the maximum length of a command?])
])
m4trace:m4/libtool.m4:1733: -1- AU_DEFUN([AC_LIBTOOL_SYS_MAX_CMD_LEN], [m4_if($#, 0, [LT_CMD_MAX_LEN], [LT_CMD_MAX_LEN($@)])])
m4trace:m4/libtool.m4:1733: -1- AC_DEFUN([AC_LIBTOOL_SYS_MAX_CMD_LEN], [AC_DIAGNOSE([obsolete], [The macro `AC_LIBTOOL_SYS_MAX_CMD_LEN' is obsolete.
You should run autoupdate.])dnl
m4_if($#, 0, [LT_CMD_MAX_LEN], [LT_CMD_MAX_LEN($@)])])
m4trace:m4/libtool.m4:1844: -1- AC_DEFUN([LT_SYS_DLOPEN_SELF], [m4_require([_LT_HEADER_DLFCN])dnl
if test "x$enable_dlopen" != xyes; then
  enable_dlopen=unknown
  enable_dlopen_self=unknown
  enable_dlopen_self_static=unknown
else
  lt_cv_dlopen=no
  lt_cv_dlopen_libs=

  case $host_os in
  beos*)
    lt_cv_dlopen="load_add_on"
    lt_cv_dlopen_libs=
    lt_cv_dlopen_self=yes
    ;;

  mingw* | pw32* | cegcc*)
    lt_cv_dlopen="LoadLibrary"
    lt_cv_dlopen_libs=
    ;;

  cygwin*)
    lt_cv_dlopen="dlopen"
    lt_cv_dlopen_libs=
    ;;

  darwin*)
  # if libdl is installed we need to link against it
    AC_CHECK_LIB([dl], [dlopen],
		[lt_cv_dlopen="dlopen" lt_cv_dlopen_libs="-ldl"],[
    lt_cv_dlopen="dyld"
    lt_cv_dlopen_libs=
    lt_cv_dlopen_self=yes
    ])
    ;;

  *)
    AC_CHECK_FUNC([shl_load],
	  [lt_cv_dlopen="shl_load"],
      [AC_CHECK_LIB([dld], [shl_load],
	    [lt_cv_dlopen="shl_load" lt_cv_dlopen_libs="-ldld"],
	[AC_CHECK_FUNC([dlopen],
	      [lt_cv_dlopen="dlopen"],
	  [AC_CHECK_LIB([dl], [dlopen],
		[lt_cv_dlopen="dlopen" lt_cv_dlopen_libs="-ldl"],
	    [AC_CHECK_LIB([svld], [dlopen],
		  [lt_cv_dlopen="dlopen" lt_cv_dlopen_libs="-lsvld"],
	      [AC_CHECK_LIB([dld], [dld_link],
		    [lt_cv_dlopen="dld_link" lt_cv_dlopen_libs="-ldld"])
	      ])
	    ])
	  ])
	])
      ])
    ;;
  esac

  if test "x$lt_cv_dlopen" != xno; then
    enable_dlopen=yes
  else
    enable_dlopen=no
  fi

  case $lt_cv_dlopen in
  dlopen)
    save_CPPFLAGS="$CPPFLAGS"
    test "x$ac_cv_header_dlfcn_h" = xyes && CPPFLAGS="$CPPFLAGS -DHAVE_DLFCN_H"

    save_LDFLAGS="$LDFLAGS"
    wl=$lt_prog_compiler_wl eval LDFLAGS=\"\$LDFLAGS $export_dynamic_flag_spec\"

    save_LIBS="$LIBS"
    LIBS="$lt_cv_dlopen_libs $LIBS"

    AC_CACHE_CHECK([whether a program can dlopen itself],
	  lt_cv_dlopen_self, [dnl
	  _LT_TRY_DLOPEN_SELF(
	    lt_cv_dlopen_self=yes, lt_cv_dlopen_self=yes,
	    lt_cv_dlopen_self=no, lt_cv_dlopen_self=cross)
    ])

    if test "x$lt_cv_dlopen_self" = xyes; then
      wl=$lt_prog_compiler_wl eval LDFLAGS=\"\$LDFLAGS $lt_prog_compiler_static\"
      AC_CACHE_CHECK([whether a statically linked program can dlopen itself],
	  lt_cv_dlopen_self_static, [dnl
	  _LT_TRY_DLOPEN_SELF(
	    lt_cv_dlopen_self_static=yes, lt_cv_dlopen_self_static=yes,
	    lt_cv_dlopen_self_static=no,  lt_cv_dlopen_self_static=cross)
      ])
    fi

    CPPFLAGS="$save_CPPFLAGS"
    LDFLAGS="$save_LDFLAGS"
    LIBS="$save_LIBS"
    ;;
  esac

  case $lt_cv_dlopen_self in
  yes|no) enable_dlopen_self=$lt_cv_dlopen_self ;;
  *) enable_dlopen_self=unknown ;;
  esac

  case $lt_cv_dlopen_self_static in
  yes|no) enable_dlopen_self_static=$lt_cv_dlopen_self_static ;;
  *) enable_dlopen_self_static=unknown ;;
  esac
fi
_LT_DECL([dlopen_support], [enable_dlopen], [0],
	 [Whether dlopen is supported])
_LT_DECL([dlopen_self], [enable_dlopen_self], [0],
	 [Whether dlopen of programs is supported])
_LT_DECL([dlopen_self_static], [enable_dlopen_self_static], [0],
	 [Whether dlopen of statically linked programs is supported])
])
m4trace:m4/libtool.m4:1961: -1- AU_DEFUN([AC_LIBTOOL_DLOPEN_SELF], [m4_if($#, 0, [LT_SYS_DLOPEN_SELF], [LT_SYS_DLOPEN_SELF($@)])])
m4trace:m4/libtool.m4:1961: -1- AC_DEFUN([AC_LIBTOOL_DLOPEN_SELF], [AC_DIAGNOSE([obsolete], [The macro `AC_LIBTOOL_DLOPEN_SELF' is obsolete.
You should run autoupdate.])dnl
m4_if($#, 0, [LT_SYS_DLOPEN_SELF], [LT_SYS_DLOPEN_SELF($@)])])
m4trace:m4/libtool.m4:2930: -1- AC_DEFUN([_LT_PATH_TOOL_PREFIX], [m4_require([_LT_DECL_EGREP])dnl
AC_MSG_CHECKING([for $1])
AC_CACHE_VAL(lt_cv_path_MAGIC_CMD,
[case $MAGIC_CMD in
[[\\/*] |  ?:[\\/]*])
  lt_cv_path_MAGIC_CMD="$MAGIC_CMD" # Let the user override the test with a path.
  ;;
*)
  lt_save_MAGIC_CMD="$MAGIC_CMD"
  lt_save_ifs="$IFS"; IFS=$PATH_SEPARATOR
dnl $ac_dummy forces splitting on constant user-supplied paths.
dnl POSIX.2 word splitting is done only on the output of word expansions,
dnl not every word.  This closes a longstanding sh security hole.
  ac_dummy="m4_if([$2], , $PATH, [$2])"
  for ac_dir in $ac_dummy; do
    IFS="$lt_save_ifs"
    test -z "$ac_dir" && ac_dir=.
    if test -f $ac_dir/$1; then
      lt_cv_path_MAGIC_CMD="$ac_dir/$1"
      if test -n "$file_magic_test_file"; then
	case $deplibs_check_method in
	"file_magic "*)
	  file_magic_regex=`expr "$deplibs_check_method" : "file_magic \(.*\)"`
	  MAGIC_CMD="$lt_cv_path_MAGIC_CMD"
	  if eval $file_magic_cmd \$file_magic_test_file 2> /dev/null |
	    $EGREP "$file_magic_regex" > /dev/null; then
	    :
	  else
	    cat <<_LT_EOF 1>&2

*** Warning: the command libtool uses to detect shared libraries,
*** $file_magic_cmd, produces output that libtool cannot recognize.
*** The result is that libtool may fail to recognize shared libraries
*** as such.  This will affect the creation of libtool libraries that
*** depend on shared libraries, but programs linked with such libtool
*** libraries will work regardless of this problem.  Nevertheless, you
*** may want to report the problem to your system manager and/or to
*** bug-libtool@gnu.org

_LT_EOF
	  fi ;;
	esac
      fi
      break
    fi
  done
  IFS="$lt_save_ifs"
  MAGIC_CMD="$lt_save_MAGIC_CMD"
  ;;
esac])
MAGIC_CMD="$lt_cv_path_MAGIC_CMD"
if test -n "$MAGIC_CMD"; then
  AC_MSG_RESULT($MAGIC_CMD)
else
  AC_MSG_RESULT(no)
fi
_LT_DECL([], [MAGIC_CMD], [0],
	 [Used to examine libraries when file_magic_cmd begins with "file"])dnl
])
m4trace:m4/libtool.m4:2992: -1- AU_DEFUN([AC_PATH_TOOL_PREFIX], [m4_if($#, 0, [_LT_PATH_TOOL_PREFIX], [_LT_PATH_TOOL_PREFIX($@)])])
m4trace:m4/libtool.m4:2992: -1- AC_DEFUN([AC_PATH_TOOL_PREFIX], [AC_DIAGNOSE([obsolete], [The macro `AC_PATH_TOOL_PREFIX' is obsolete.
You should run autoupdate.])dnl
m4_if($#, 0, [_LT_PATH_TOOL_PREFIX], [_LT_PATH_TOOL_PREFIX($@)])])
m4trace:m4/libtool.m4:3015: -1- AC_DEFUN([LT_PATH_LD], [AC_REQUIRE([AC_PROG_CC])dnl
AC_REQUIRE([AC_CANONICAL_HOST])dnl
AC_REQUIRE([AC_CANONICAL_BUILD])dnl
m4_require([_LT_DECL_SED])dnl
m4_require([_LT_DECL_EGREP])dnl
m4_require([_LT_PROG_ECHO_BACKSLASH])dnl

AC_ARG_WITH([gnu-ld],
    [AS_HELP_STRING([--with-gnu-ld],
	[assume the C compiler uses GNU ld @<:@default=no@:>@])],
    [test "$withval" = no || with_gnu_ld=yes],
    [with_gnu_ld=no])dnl

ac_prog=ld
if test "$GCC" = yes; then
  # Check if gcc -print-prog-name=ld gives a path.
  AC_MSG_CHECKING([for ld used by $CC])
  case $host in
  *-*-mingw*)
    # gcc leaves a trailing carriage return which upsets mingw
    ac_prog=`($CC -print-prog-name=ld) 2>&5 | tr -d '\015'` ;;
  *)
    ac_prog=`($CC -print-prog-name=ld) 2>&5` ;;
  esac
  case $ac_prog in
    # Accept absolute paths.
    [[\\/]]* | ?:[[\\/]]*)
      re_direlt='/[[^/]][[^/]]*/\.\./'
      # Canonicalize the pathname of ld
      ac_prog=`$ECHO "$ac_prog"| $SED 's%\\\\%/%g'`
      while $ECHO "$ac_prog" | $GREP "$re_direlt" > /dev/null 2>&1; do
	ac_prog=`$ECHO $ac_prog| $SED "s%$re_direlt%/%"`
      done
      test -z "$LD" && LD="$ac_prog"
      ;;
  "")
    # If it fails, then pretend we aren't using GCC.
    ac_prog=ld
    ;;
  *)
    # If it is relative, then search for the first ld in PATH.
    with_gnu_ld=unknown
    ;;
  esac
elif test "$with_gnu_ld" = yes; then
  AC_MSG_CHECKING([for GNU ld])
else
  AC_MSG_CHECKING([for non-GNU ld])
fi
AC_CACHE_VAL(lt_cv_path_LD,
[if test -z "$LD"; then
  lt_save_ifs="$IFS"; IFS=$PATH_SEPARATOR
  for ac_dir in $PATH; do
    IFS="$lt_save_ifs"
    test -z "$ac_dir" && ac_dir=.
    if test -f "$ac_dir/$ac_prog" || test -f "$ac_dir/$ac_prog$ac_exeext"; then
      lt_cv_path_LD="$ac_dir/$ac_prog"
      # Check to see if the program is GNU ld.  I'd rather use --version,
      # but apparently some variants of GNU ld only accept -v.
      # Break only if it was the GNU/non-GNU ld that we prefer.
      case `"$lt_cv_path_LD" -v 2>&1 </dev/null` in
      *GNU* | *'with BFD'*)
	test "$with_gnu_ld" != no && break
	;;
      *)
	test "$with_gnu_ld" != yes && break
	;;
      esac
    fi
  done
  IFS="$lt_save_ifs"
else
  lt_cv_path_LD="$LD" # Let the user override the test with a path.
fi])
LD="$lt_cv_path_LD"
if test -n "$LD"; then
  AC_MSG_RESULT($LD)
else
  AC_MSG_RESULT(no)
fi
test -z "$LD" && AC_MSG_ERROR([no acceptable ld found in \$PATH])
_LT_PATH_LD_GNU
AC_SUBST([LD])

_LT_TAGDECL([], [LD], [1], [The linker used to build libraries])
])
m4trace:m4/libtool.m4:3104: -1- AU_DEFUN([AM_PROG_LD], [m4_if($#, 0, [LT_PATH_LD], [LT_PATH_LD($@)])])
m4trace:m4/libtool.m4:3104: -1- AC_DEFUN([AM_PROG_LD], [AC_DIAGNOSE([obsolete], [The macro `AM_PROG_LD' is obsolete.
You should run autoupdate.])dnl
m4_if($#, 0, [LT_PATH_LD], [LT_PATH_LD($@)])])
m4trace:m4/libtool.m4:3105: -1- AU_DEFUN([AC_PROG_LD], [m4_if($#, 0, [LT_PATH_LD], [LT_PATH_LD($@)])])
m4trace:m4/libtool.m4:3105: -1- AC_DEFUN([AC_PROG_LD], [AC_DIAGNOSE([obsolete], [The macro `AC_PROG_LD' is obsolete.
You should run autoupdate.])dnl
m4_if($#, 0, [LT_PATH_LD], [LT_PATH_LD($@)])])
m4trace:m4/libtool.m4:3399: -1- AC_DEFUN([LT_PATH_NM], [AC_REQUIRE([AC_PROG_CC])dnl
AC_CACHE_CHECK([for BSD- or MS-compatible name lister (nm)], lt_cv_path_NM,
[if test -n "$NM"; then
  # Let the user override the test.
  lt_cv_path_NM="$NM"
else
  lt_nm_to_check="${ac_tool_prefix}nm"
  if test -n "$ac_tool_prefix" && test "$build" = "$host"; then
    lt_nm_to_check="$lt_nm_to_check nm"
  fi
  for lt_tmp_nm in $lt_nm_to_check; do
    lt_save_ifs="$IFS"; IFS=$PATH_SEPARATOR
    for ac_dir in $PATH /usr/ccs/bin/elf /usr/ccs/bin /usr/ucb /bin; do
      IFS="$lt_save_ifs"
      test -z "$ac_dir" && ac_dir=.
      tmp_nm="$ac_dir/$lt_tmp_nm"
      if test -f "$tmp_nm" || test -f "$tmp_nm$ac_exeext" ; then
	# Check to see if the nm accepts a BSD-compat flag.
	# Adding the `sed 1q' prevents false positives on HP-UX, which says:
	#   nm: unknown option "B" ignored
	# Tru64's nm complains that /dev/null is an invalid object file
	case `"$tmp_nm" -B /dev/null 2>&1 | sed '1q'` in
	*/dev/null* | *'Invalid file or object type'*)
	  lt_cv_path_NM="$tmp_nm -B"
	  break
	  ;;
	*)
	  case `"$tmp_nm" -p /dev/null 2>&1 | sed '1q'` in
	  */dev/null*)
	    lt_cv_path_NM="$tmp_nm -p"
	    break
	    ;;
	  *)
	    lt_cv_path_NM=${lt_cv_path_NM="$tmp_nm"} # keep the first match, but
	    continue # so that we can try to find one that supports BSD flags
	    ;;
	  esac
	  ;;
	esac
      fi
    done
    IFS="$lt_save_ifs"
  done
  : ${lt_cv_path_NM=no}
fi])
if test "$lt_cv_path_NM" != "no"; then
  NM="$lt_cv_path_NM"
else
  # Didn't find any BSD compatible name lister, look for dumpbin.
  if test -n "$DUMPBIN"; then :
    # Let the user override the test.
  else
    AC_CHECK_TOOLS(DUMPBIN, [dumpbin "link -dump"], :)
    case `$DUMPBIN -symbols /dev/null 2>&1 | sed '1q'` in
    *COFF*)
      DUMPBIN="$DUMPBIN -symbols"
      ;;
    *)
      DUMPBIN=:
      ;;
    esac
  fi
  AC_SUBST([DUMPBIN])
  if test "$DUMPBIN" != ":"; then
    NM="$DUMPBIN"
  fi
fi
test -z "$NM" && NM=nm
AC_SUBST([NM])
_LT_DECL([], [NM], [1], [A BSD- or MS-compatible name lister])dnl

AC_CACHE_CHECK([the name lister ($NM) interface], [lt_cv_nm_interface],
  [lt_cv_nm_interface="BSD nm"
  echo "int some_variable = 0;" > conftest.$ac_ext
  (eval echo "\"\$as_me:$LINENO: $ac_compile\"" >&AS_MESSAGE_LOG_FD)
  (eval "$ac_compile" 2>conftest.err)
  cat conftest.err >&AS_MESSAGE_LOG_FD
  (eval echo "\"\$as_me:$LINENO: $NM \\\"conftest.$ac_objext\\\"\"" >&AS_MESSAGE_LOG_FD)
  (eval "$NM \"conftest.$ac_objext\"" 2>conftest.err > conftest.out)
  cat conftest.err >&AS_MESSAGE_LOG_FD
  (eval echo "\"\$as_me:$LINENO: output\"" >&AS_MESSAGE_LOG_FD)
  cat conftest.out >&AS_MESSAGE_LOG_FD
  if $GREP 'External.*some_variable' conftest.out > /dev/null; then
    lt_cv_nm_interface="MS dumpbin"
  fi
  rm -f conftest*])
])
m4trace:m4/libtool.m4:3489: -1- AU_DEFUN([AM_PROG_NM], [m4_if($#, 0, [LT_PATH_NM], [LT_PATH_NM($@)])])
m4trace:m4/libtool.m4:3489: -1- AC_DEFUN([AM_PROG_NM], [AC_DIAGNOSE([obsolete], [The macro `AM_PROG_NM' is obsolete.
You should run autoupdate.])dnl
m4_if($#, 0, [LT_PATH_NM], [LT_PATH_NM($@)])])
m4trace:m4/libtool.m4:3490: -1- AU_DEFUN([AC_PROG_NM], [m4_if($#, 0, [LT_PATH_NM], [LT_PATH_NM($@)])])
m4trace:m4/libtool.m4:3490: -1- AC_DEFUN([AC_PROG_NM], [AC_DIAGNOSE([obsolete], [The macro `AC_PROG_NM' is obsolete.
You should run autoupdate.])dnl
m4_if($#, 0, [LT_PATH_NM], [LT_PATH_NM($@)])])
m4trace:m4/libtool.m4:3560: -1- AC_DEFUN([LT_LIB_M], [AC_REQUIRE([AC_CANONICAL_HOST])dnl
LIBM=
case $host in
*-*-beos* | *-*-cegcc* | *-*-cygwin* | *-*-haiku* | *-*-pw32* | *-*-darwin*)
  # These system don't have libm, or don't need it
  ;;
*-ncr-sysv4.3*)
  AC_CHECK_LIB(mw, _mwvalidcheckl, LIBM="-lmw")
  AC_CHECK_LIB(m, cos, LIBM="$LIBM -lm")
  ;;
*)
  AC_CHECK_LIB(m, cos, LIBM="-lm")
  ;;
esac
AC_SUBST([LIBM])
])
m4trace:m4/libtool.m4:3579: -1- AU_DEFUN([AC_CHECK_LIBM], [m4_if($#, 0, [LT_LIB_M], [LT_LIB_M($@)])])
m4trace:m4/libtool.m4:3579: -1- AC_DEFUN([AC_CHECK_LIBM], [AC_DIAGNOSE([obsolete], [The macro `AC_CHECK_LIBM' is obsolete.
You should run autoupdate.])dnl
m4_if($#, 0, [LT_LIB_M], [LT_LIB_M($@)])])
m4trace:m4/libtool.m4:7622: -1- AC_DEFUN([LT_PROG_GCJ], [m4_ifdef([AC_PROG_GCJ], [AC_PROG_GCJ],
  [m4_ifdef([A][M_PROG_GCJ], [A][M_PROG_GCJ],
    [AC_CHECK_TOOL(GCJ, gcj,)
      test "x${GCJFLAGS+set}" = xset || GCJFLAGS="-g -O2"
      AC_SUBST(GCJFLAGS)])])[]dnl
])
m4trace:m4/libtool.m4:7631: -1- AU_DEFUN([LT_AC_PROG_GCJ], [m4_if($#, 0, [LT_PROG_GCJ], [LT_PROG_GCJ($@)])])
m4trace:m4/libtool.m4:7631: -1- AC_DEFUN([LT_AC_PROG_GCJ], [AC_DIAGNOSE([obsolete], [The macro `LT_AC_PROG_GCJ' is obsolete.
You should run autoupdate.])dnl
m4_if($#, 0, [LT_PROG_GCJ], [LT_PROG_GCJ($@)])])
m4trace:m4/libtool.m4:7638: -1- AC_DEFUN([LT_PROG_GO], [AC_CHECK_TOOL(GOC, gccgo,)
])
m4trace:m4/libtool.m4:7645: -1- AC_DEFUN([LT_PROG_RC], [AC_CHECK_TOOL(RC, windres,)
])
m4trace:m4/libtool.m4:7650: -1- AU_DEFUN([LT_AC_PROG_RC], [m4_if($#, 0, [LT_PROG_RC], [LT_PROG_RC($@)])])
m4trace:m4/libtool.m4:7650: -1- AC_DEFUN([LT_AC_PROG_RC], [AC_DIAGNOSE([obsolete], [The macro `LT_AC_PROG_RC' is obsolete.
You should run autoupdate.])dnl
m4_if($#, 0, [LT_PROG_RC], [LT_PROG_RC($@)])])
m4trace:m4/libtool.m4:7770: -1- AU_DEFUN([LT_AC_PROG_SED], [m4_if($#, 0, [AC_PROG_SED], [AC_PROG_SED($@)])])
m4trace:m4/libtool.m4:7770: -1- AC_DEFUN([LT_AC_PROG_SED], [AC_DIAGNOSE([obsolete], [The macro `LT_AC_PROG_SED' is obsolete.
You should run autoupdate.])dnl
m4_if($#, 0, [AC_PROG_SED], [AC_PROG_SED($@)])])
m4trace:m4/ltoptions.m4:14: -1- AC_DEFUN([LTOPTIONS_VERSION], [m4_if([1])])
m4trace:m4/ltoptions.m4:111: -1- AU_DEFUN([AC_LIBTOOL_DLOPEN], [_LT_SET_OPTION([LT_INIT], [dlopen])
AC_DIAGNOSE([obsolete],
[$0: Remove this warning and the call to _LT_SET_OPTION when you
put the `dlopen' option into LT_INIT's first parameter.])
])
m4trace:m4/ltoptions.m4:111: -1- AC_DEFUN([AC_LIBTOOL_DLOPEN], [AC_DIAGNOSE([obsolete], [The macro `AC_LIBTOOL_DLOPEN' is obsolete.
You should run autoupdate.])dnl
_LT_SET_OPTION([LT_INIT], [dlopen])
AC_DIAGNOSE([obsolete],
[$0: Remove this warning and the call to _LT_SET_OPTION when you
put the `dlopen' option into LT_INIT's first parameter.])
])
m4trace:m4/ltoptions.m4:146: -1- AU_DEFUN([AC_LIBTOOL_WIN32_DLL], [AC_REQUIRE([AC_CANONICAL_HOST])dnl
_LT_SET_OPTION([LT_INIT], [win32-dll])
AC_DIAGNOSE([obsolete],
[$0: Remove this warning and the call to _LT_SET_OPTION when you
put the `win32-dll' option into LT_INIT's first parameter.])
])
m4trace:m4/ltoptions.m4:146: -1- AC_DEFUN([AC_LIBTOOL_WIN32_DLL], [AC_DIAGNOSE([obsolete], [The macro `AC_LIBTOOL_WIN32_DLL' is obsolete.
You should run autoupdate.])dnl
AC_REQUIRE([AC_CANONICAL_HOST])dnl
_LT_SET_OPTION([LT_INIT], [win32-dll])
AC_DIAGNOSE([obsolete],
[$0: Remove this warning and the call to _LT_SET_OPTION when you
put the `win32-dll' option into LT_INIT's first parameter.])
])
m4trace:m4/ltoptions.m4:195: -1- AC_DEFUN([AC_ENABLE_SHARED], [_LT_SET_OPTION([LT_INIT], m4_if([$1], [no], [disable-])[shared])
])
m4trace:m4/ltoptions.m4:199: -1- AC_DEFUN([AC_DISABLE_SHARED], [_LT_SET_OPTION([LT_INIT], [disable-shared])
])
m4trace:m4/ltoptions.m4:203: -1- AU_DEFUN([AM_ENABLE_SHARED], [AC_ENABLE_SHARED($@)])
m4trace:m4/ltoptions.m4:203: -1- AC_DEFUN([AM_ENABLE_SHARED], [AC_DIAGNOSE([obsolete], [The macro `AM_ENABLE_SHARED' is obsolete.
You should run autoupdate.])dnl
AC_ENABLE_SHARED($@)])
m4trace:m4/ltoptions.m4:204: -1- AU_DEFUN([AM_DISABLE_SHARED], [AC_DISABLE_SHARED($@)])
m4trace:m4/ltoptions.m4:204: -1- AC_DEFUN([AM_DISABLE_SHARED], [AC_DIAGNOSE([obsolete], [The macro `AM_DISABLE_SHARED' is obsolete.
You should run autoupdate.])dnl
AC_DISABLE_SHARED($@)])
m4trace:m4/ltoptions.m4:249: -1- AC_DEFUN([AC_ENABLE_STATIC], [_LT_SET_OPTION([LT_INIT], m4_if([$1], [no], [disable-])[static])
])
m4trace:m4/ltoptions.m4:253: -1- AC_DEFUN([AC_DISABLE_STATIC], [_LT_SET_OPTION([LT_INIT], [disable-static])
])
m4trace:m4/ltoptions.m4:257: -1- AU_DEFUN([AM_ENABLE_STATIC], [AC_ENABLE_STATIC($@)])
m4trace:m4/ltoptions.m4:257: -1- AC_DEFUN([AM_ENABLE_STATIC], [AC_DIAGNOSE([obsolete], [The macro `AM_ENABLE_STATIC' is obsolete.
You should run autoupdate.])dnl
AC_ENABLE_STATIC($@)])
m4trace:m4/ltoptions.m4:258: -1- AU_DEFUN([AM_DISABLE_STATIC], [AC_DISABLE_STATIC($@)])
m4trace:m4/ltoptions.m4:258: -1- AC_DEFUN([AM_DISABLE_STATIC], [AC_DIAGNOSE([obsolete], [The macro `AM_DISABLE_STATIC' is obsolete.
You should run autoupdate.])dnl
AC_DISABLE_STATIC($@)])
m4trace:m4/ltoptions.m4:303: -1- AU_DEFUN([AC_ENABLE_FAST_INSTALL], [_LT_SET_OPTION([LT_INIT], m4_if([$1], [no], [disable-])[fast-install])
AC_DIAGNOSE([obsolete],
[$0: Remove this warning and the call to _LT_SET_OPTION when you put
the `fast-install' option into LT_INIT's first parameter.])
])
m4trace:m4/ltoptions.m4:303: -1- AC_DEFUN([AC_ENABLE_FAST_INSTALL], [AC_DIAGNOSE([obsolete], [The macro `AC_ENABLE_FAST_INSTALL' is obsolete.
You should run autoupdate.])dnl
_LT_SET_OPTION([LT_INIT], m4_if([$1], [no], [disable-])[fast-install])
AC_DIAGNOSE([obsolete],
[$0: Remove this warning and the call to _LT_SET_OPTION when you put
the `fast-install' option into LT_INIT's first parameter.])
])
m4trace:m4/ltoptions.m4:310: -1- AU_DEFUN([AC_DISABLE_FAST_INSTALL], [_LT_SET_OPTION([LT_INIT], [disable-fast-install])
AC_DIAGNOSE([obsolete],
[$0: Remove this warning and the call to _LT_SET_OPTION when you put
the `disable-fast-install' option into LT_INIT's first parameter.])
])
m4trace:m4/ltoptions.m4:310: -1- AC_DEFUN([AC_DISABLE_FAST_INSTALL], [AC_DIAGNOSE([obsolete], [The macro `AC_DISABLE_FAST_INSTALL' is obsolete.
You should run autoupdate.])dnl
_LT_SET_OPTION([LT_INIT], [disable-fast-install])
AC_DIAGNOSE([obsolete],
[$0: Remove this warning and the call to _LT_SET_OPTION when you put
the `disable-fast-install' option into LT_INIT's first parameter.])
])
m4trace:m4/ltoptions.m4:358: -1- AU_DEFUN([AC_LIBTOOL_PICMODE], [_LT_SET_OPTION([LT_INIT], [pic-only])
AC_DIAGNOSE([obsolete],
[$0: Remove this warning and the call to _LT_SET_OPTION when you
put the `pic-only' option into LT_INIT's first parameter.])
])
m4trace:m4/ltoptions.m4:358: -1- AC_DEFUN([AC_LIBTOOL_PICMODE], [AC_DIAGNOSE([obsolete], [The macro `AC_LIBTOOL_PICMODE' is obsolete.
You should run autoupdate.])dnl
_LT_SET_OPTION([LT_INIT], [pic-only])
AC_DIAGNOSE([obsolete],
[$0: Remove this warning and the call to _LT_SET_OPTION when you
put the `pic-only' option into LT_INIT's first parameter.])
])
m4trace:m4/ltsugar.m4:13: -1- AC_DEFUN([LTSUGAR_VERSION], [m4_if([0.1])])
m4trace:m4/ltversion.m4:18: -1- AC_DEFUN([LTVERSION_VERSION], [macro_version='2.4.2'
macro_revision='1.3337'
_LT_DECL(, macro_version, 0, [Which release of libtool.m4 was used?])
_LT_DECL(, macro_revision, 0)
])
m4trace:m4/lt~obsolete.m4:36: -1- AC_DEFUN([LTOBSOLETE_VERSION], [m4_if([1])])
m4trace:m4/lt~obsolete.m4:40: -1- AC_DEFUN([_LT_AC_PROG_ECHO_BACKSLASH])
m4trace:m4/lt~obsolete.m4:41: -1- AC_DEFUN([_LT_AC_SHELL_INIT])
m4trace:m4/lt~obsolete.m4:42: -1- AC_DEFUN([_LT_AC_SYS_LIBPATH_AIX])
m4trace:m4/lt~obsolete.m4:44: -1- AC_DEFUN([_LT_AC_TAGVAR])
m4trace:m4/lt~obsolete.m4:45: -1- AC_DEFUN([AC_LTDL_ENABLE_INSTALL])
m4trace:m4/lt~obsolete.m4:46: -1- AC_DEFUN([AC_LTDL_PREOPEN])
m4trace:m4/lt~obsolete.m4:47: -1- AC_DEFUN([_LT_AC_SYS_COMPILER])
m4trace:m4/lt~obsolete.m4:48: -1- AC_DEFUN([_LT_AC_LOCK])
m4trace:m4/lt~obsolete.m4:49: -1- AC_DEFUN([AC_LIBTOOL_SYS_OLD_ARCHIVE])
m4trace:m4/lt~obsolete.m4:50: -1- AC_DEFUN([_LT_AC_TRY_DLOPEN_SELF])
m4trace:m4/lt~obsolete.m4:51: -1- AC_DEFUN([AC_LIBTOOL_PROG_CC_C_O])
m4trace:m4/lt~obsolete.m4:52: -1- AC_DEFUN([AC_LIBTOOL_SYS_HARD_LINK_LOCKS])
m4trace:m4/lt~obsolete.m4:53: -1- AC_DEFUN([AC_LIBTOOL_OBJDIR])
m4trace:m4/lt~obsolete.m4:54: -1- AC_DEFUN([AC_LTDL_OBJDIR])
m4trace:m4/lt~obsolete.m4:55: -1- AC_DEFUN([AC_LIBTOOL_PROG_LD_HARDCODE_LIBPATH])
m4trace:m4/lt~obsolete.m4:56: -1- AC_DEFUN([AC_LIBTOOL_SYS_LIB_STRIP])
m4trace:m4/lt~obsolete.m4:57: -1- AC_DEFUN([AC_PATH_MAGIC])
m4trace:m4/lt~obsolete.m4:58: -1- AC_DEFUN([AC_PROG_LD_GNU])
m4trace:m4/lt~obsolete.m4:59: -1- AC_DEFUN([AC_PROG_LD_RELOAD_FLAG])
m4trace:m4/lt~obsolete.m4:60: -1- AC_DEFUN([AC_DEPLIBS_CHECK_METHOD])
m4trace:m4/lt~obsolete.m4:61: -1- AC_DEFUN([AC_LIBTOOL_PROG_COMPILER_NO_RTTI])
m4trace:m4/lt~obsolete.m4:62: -1- AC_DEFUN([AC_LIBTOOL_SYS_GLOBAL_SYMBOL_PIPE])
m4trace:m4/lt~obsolete.m4:63: -1- AC_DEFUN([AC_LIBTOOL_PROG_COMPILER_PIC])
m4trace:m4/lt~obsolete.m4:64: -1- AC_DEFUN([AC_LIBTOOL_PROG_LD_SHLIBS])
m4trace:m4/lt~obsolete.m4:65: -1- AC_DEFUN([AC_LIBTOOL_POSTDEP_PREDEP])
m4trace:m4/lt~obsolete.m4:66: -1- AC_DEFUN([LT_AC_PROG_EGREP])
m4trace:m4/lt~obsolete.m4:71: -1- AC_DEFUN([_AC_PROG_LIBTOOL])
m4trace:m4/lt~obsolete.m4:72: -1- AC_DEFUN([AC_LIBTOOL_SETUP])
m4trace:m4/lt~obsolete.m4:73: -1- AC_DEFUN([_LT_AC_CHECK_DLFCN])
m4trace:m4/lt~obsolete.m4:74: -1- AC_DEFUN([AC_LIBTOOL_SYS_DYNAMIC_LINKER])
m4trace:m4/lt~obsolete.m4:75: -1- AC_DEFUN([_LT_AC_TAGCONFIG])
m4trace:m4/lt~obsolete.m4:77: -1- AC_DEFUN([_LT_AC_LANG_CXX])
m4trace:m4/lt~obsolete.m4:78: -1- AC_DEFUN([_LT_AC_LANG_F77])
m4trace:m4/lt~obsolete.m4:79: -1- AC_DEFUN([_LT_AC_LANG_GCJ])
m4trace:m4/lt~obsolete.m4:80: -1- AC_DEFUN([AC_LIBTOOL_LANG_C_CONFIG])
m4trace:m4/lt~obsolete.m4:81: -1- AC_DEFUN([_LT_AC_LANG_C_CONFIG])
m4trace:m4/lt~obsolete.m4:82: -1- AC_DEFUN([AC_LIBTOOL_LANG_CXX_CONFIG])
m4trace:m4/lt~obsolete.m4:83: -1- AC_DEFUN([_LT_AC_LANG_CXX_CONFIG])
m4trace:m4/lt~obsolete.m4:84: -1- AC_DEFUN([AC_LIBTOOL_LANG_F77_CONFIG])
m4trace:m4/lt~obsolete.m4:85: -1- AC_DEFUN([_LT_AC_LANG_F77_CONFIG])
m4trace:m4/lt~obsolete.m4:86: -1- AC_DEFUN([AC_LIBTOOL_LANG_GCJ_CONFIG])
m4trace:m4/lt~obsolete.m4:87: -1- AC_DEFUN([_LT_AC_LANG_GCJ_CONFIG])
m4trace:m4/lt~obsolete.m4:88: -1- AC_DEFUN([AC_LIBTOOL_LANG_RC_CONFIG])
m4trace:m4/lt~obsolete.m4:89: -1- AC_DEFUN([_LT_AC_LANG_RC_CONFIG])
m4trace:m4/lt~obsolete.m4:90: -1- AC_DEFUN([AC_LIBTOOL_CONFIG])
m4trace:m4/lt~obsolete.m4:91: -1- AC_DEFUN([_LT_AC_FILE_LTDLL_C])
m4trace:m4/lt~obsolete.m4:93: -1- AC_DEFUN([_LT_AC_PROG_CXXCPP])
m4trace:m4/lt~obsolete.m4:96: -1- AC_DEFUN([_LT_PROG_F77])
m4trace:m4/lt~obsolete.m4:97: -1- AC_DEFUN([_LT_PROG_FC])
m4trace:m4/lt~obsolete.m4:98: -1- AC_DEFUN([_LT_PROG_CXX])
m4trace:configure.ac:11: -1- m4_pattern_forbid([^_?A[CHUM]_])
m4trace:configure.ac:11: -1- m4_pattern_forbid([_AC_])
m4trace:configure.ac:11: -1- m4_pattern_forbid([^LIBOBJS$], [do not use LIBOBJS directly, use AC_LIBOBJ (see section `AC_LIBOBJ vs LIBOBJS'])
m4trace:configure.ac:11: -1- m4_pattern_allow([^AS_FLAGS$])
m4trace:configure.ac:11: -1- m4_pattern_forbid([^_?m4_])
m4trace:configure.ac:11: -1- m4_pattern_forbid([^dnl$])
m4trace:configure.ac:11: -1- m4_pattern_forbid([^_?AS_])
m4trace:configure.ac:11: -1- m4_pattern_allow([^SHELL$])
m4trace:configure.ac:11: -1- m4_pattern_allow([^PATH_SEPARATOR$])
m4trace:configure.ac:11: -1- m4_pattern_allow([^PACKAGE_NAME$])
m4trace:configure.ac:11: -1- m4_pattern_allow([^PACKAGE_TARNAME$])
m4trace:configure.ac:11: -1- m4_pattern_allow([^PACKAGE_VERSION$])
m4trace:configure.ac:11: -1- m4_pattern_allow([^PACKAGE_STRING$])
m4trace:configure.ac:11: -1- m4_pattern_allow([^PACKAGE_BUGREPORT$])
m4trace:configure.ac:11: -1- m4_pattern_allow([^PACKAGE_URL$])
m4trace:configure.ac:11: -1- m4_pattern_allow([^exec_prefix$])
m4trace:configure.ac:11: -1- m4_pattern_allow([^prefix$])
m4trace:configure.ac:11: -1- m4_pattern_allow([^program_transform_name$])
m4trace:configure.ac:11: -1- m4_pattern_allow([^bindir$])
m4trace:configure.ac:11: -1- m4_pattern_allow([^sbindir$])
m4trace:configure.ac:11: -1- m4_pattern_allow([^libexecdir$])
m4trace:configure.ac:11: -1- m4_pattern_allow([^datarootdir$])
m4trace:configure.ac:11: -1- m4_pattern_allow([^datadir$])
m4trace:configure.ac:11: -1- m4_pattern_allow([^sysconfdir$])
m4trace:configure.ac:11: -1- m4_pattern_allow([^sharedstatedir$])
m4trace:configure.ac:11: -1- m4_pattern_allow([^localstatedir$])
m4trace:configure.ac:11: -1- m4_pattern_allow([^includedir$])
m4trace:configure.ac:11: -1- m4_pattern_allow([^oldincludedir$])
m4trace:configure.ac:11: -1- m4_pattern_allow([^docdir$])
m4trace:configure.ac:11: -1- m4_pattern_allow([^infodir$])
m4trace:configure.ac:11: -1- m4_pattern_allow([^htmldir$])
m4trace:configure.ac:11: -1- m4_pattern_allow([^dvidir$])
m4trace:configure.ac:11: -1- m4_pattern_allow([^pdfdir$])
m4trace:configure.ac:11: -1- m4_pattern_allow([^psdir$])
m4trace:configure.ac:11: -1- m4_pattern_allow([^libdir$])
m4trace:configure.ac:11: -1- m4_pattern_allow([^localedir$])
m4trace:configure.ac:11: -1- m4_pattern_allow([^mandir$])
m4trace:configure.ac:11: -1- m4_pattern_allow([^PACKAGE_NAME$])
m4trace:configure.ac:11: -1- m4_pattern_allow([^PACKAGE_TARNAME$])
m4trace:configure.ac:11: -1- m4_pattern_allow([^PACKAGE_VERSION$])
m4trace:configure.ac:11: -1- m4_pattern_allow([^PACKAGE_STRING$])
m4trace:configure.ac:11: -1- m4_pattern_allow([^PACKAGE_BUGREPORT$])
m4trace:configure.ac:11: -1- m4_pattern_allow([^PACKAGE_URL$])
m4trace:configure.ac:11: -1- m4_pattern_allow([^DEFS$])
m4trace:configure.ac:11: -1- m4_pattern_allow([^ECHO_C$])
m4trace:configure.ac:11: -1- m4_pattern_allow([^ECHO_N$])
m4trace:configure.ac:11: -1- m4_pattern_allow([^ECHO_T$])
m4trace:configure.ac:11: -1- m4_pattern_allow([^LIBS$])
m4trace:configure.ac:11: -1- m4_pattern_allow([^build_alias$])
m4trace:configure.ac:11: -1- m4_pattern_allow([^host_alias$])
m4trace:configure.ac:11: -1- m4_pattern_allow([^target_alias$])
m4trace:configure.ac:16: -1- m4_pattern_allow([^SIMTOOLS_VERSION_MAJOR$])
m4trace:configure.ac:17: -1- m4_pattern_allow([^SIMTOOLS_VERSION_MINOR$])
m4trace:configure.ac:18: -1- m4_pattern_allow([^SIMTOOLS_VERSION_MICRO$])
m4trace:configure.ac:21: -1- AM_INIT_AUTOMAKE([foreign])
m4trace:configure.ac:21: -1- m4_pattern_allow([^AM_[A-Z]+FLAGS$])
m4trace:configure.ac:21: -1- AM_SET_CURRENT_AUTOMAKE_VERSION
m4trace:configure.ac:21: -1- AM_AUTOMAKE_VERSION([1.12])
m4trace:configure.ac:21: -1- _AM_AUTOCONF_VERSION([2.69])
m4trace:configure.ac:21: -1- m4_pattern_allow([^INSTALL_PROGRAM$])
m4trace:configure.ac:21: -1- m4_pattern_allow([^INSTALL_SCRIPT$])
m4trace:configure.ac:21: -1- m4_pattern_allow([^INSTALL_DATA$])
m4trace:configure.ac:21: -1- m4_pattern_allow([^am__isrc$])
m4trace:configure.ac:21: -1- _AM_SUBST_NOTMAKE([am__isrc])
m4trace:configure.ac:21: -1- m4_pattern_allow([^CYGPATH_W$])
m4trace:configure.ac:21: -1- _AM_SET_OPTIONS([foreign])
m4trace:configure.ac:21: -1- _AM_SET_OPTION([foreign])
m4trace:configure.ac:21: -2- _AM_MANGLE_OPTION([foreign])
m4trace:configure.ac:21: -1- m4_pattern_allow([^PACKAGE$])
m4trace:configure.ac:21: -1- m4_pattern_allow([^VERSION$])
m4trace:configure.ac:21: -1- _AM_IF_OPTION([no-define], [], [AC_DEFINE_UNQUOTED([PACKAGE], ["$PACKAGE"], [Name of package])
 AC_DEFINE_UNQUOTED([VERSION], ["$VERSION"], [Version number of package])])
m4trace:configure.ac:21: -2- _AM_MANGLE_OPTION([no-define])
m4trace:configure.ac:21: -1- m4_pattern_allow([^PACKAGE$])
m4trace:configure.ac:21: -1- m4_pattern_allow([^VERSION$])
m4trace:configure.ac:21: -1- AM_SANITY_CHECK
m4trace:configure.ac:21: -1- AM_MISSING_PROG([ACLOCAL], [aclocal-${am__api_version}])
m4trace:configure.ac:21: -1- AM_MISSING_HAS_RUN
m4trace:configure.ac:21: -1- AM_AUX_DIR_EXPAND
m4trace:configure.ac:21: -1- m4_pattern_allow([^ACLOCAL$])
m4trace:configure.ac:21: -1- AM_MISSING_PROG([AUTOCONF], [autoconf])
m4trace:configure.ac:21: -1- m4_pattern_allow([^AUTOCONF$])
m4trace:configure.ac:21: -1- AM_MISSING_PROG([AUTOMAKE], [automake-${am__api_version}])
m4trace:configure.ac:21: -1- m4_pattern_allow([^AUTOMAKE$])
m4trace:configure.ac:21: -1- AM_MISSING_PROG([AUTOHEADER], [autoheader])
m4trace:configure.ac:21: -1- m4_pattern_allow([^AUTOHEADER$])
m4trace:configure.ac:21: -1- AM_MISSING_PROG([MAKEINFO], [makeinfo])
m4trace:configure.ac:21: -1- m4_pattern_allow([^MAKEINFO$])
m4trace:configure.ac:21: -1- AM_PROG_INSTALL_SH
m4trace:configure.ac:21: -1- m4_pattern_allow([^install_sh$])
m4trace:configure.ac:21: -1- AM_PROG_INSTALL_STRIP
m4trace:configure.ac:21: -1- m4_pattern_allow([^STRIP$])
m4trace:configure.ac:21: -1- m4_pattern_allow([^INSTALL_STRIP_PROGRAM$])
m4trace:configure.ac:21: -1- AM_PROG_MKDIR_P
m4trace:configure.ac:21: -1- m4_pattern_allow([^MKDIR_P$])
m4trace:configure.ac:21: -1- m4_pattern_allow([^mkdir_p$])
m4trace:configure.ac:21: -1- m4_pattern_allow([^AWK$])
m4trace:configure.ac:21: -1- m4_pattern_allow([^SET_MAKE$])
m4trace:configure.ac:21: -1- AM_SET_LEADING_DOT
m4trace:configure.ac:21: -1- m4_pattern_allow([^am__leading_dot$])
m4trace:configure.ac:21: -1- _AM_IF_OPTION([tar-ustar], [_AM_PROG_TAR([ustar])], [_AM_IF_OPTION([tar-pax], [_AM_PROG_TAR([pax])],
			     [_AM_PROG_TAR([v7])])])
m4trace:configure.ac:21: -2- _AM_MANGLE_OPTION([tar-ustar])
m4trace:configure.ac:21: -1- _AM_IF_OPTION([tar-pax], [_AM_PROG_TAR([pax])], [_AM_PROG_TAR([v7])])
m4trace:configure.ac:21: -2- _AM_MANGLE_OPTION([tar-pax])
m4trace:configure.ac:21: -1- _AM_PROG_TAR([v7])
m4trace:configure.ac:21: -1- m4_pattern_allow([^AMTAR$])
m4trace:configure.ac:21: -1- m4_pattern_allow([^am__tar$])
m4trace:configure.ac:21: -1- m4_pattern_allow([^am__untar$])
m4trace:configure.ac:21: -1- _AM_IF_OPTION([no-dependencies], [], [AC_PROVIDE_IFELSE([AC_PROG_CC],
		  [_AM_DEPENDENCIES([CC])],
		  [define([AC_PROG_CC],
			  defn([AC_PROG_CC])[_AM_DEPENDENCIES([CC])])])dnl
AC_PROVIDE_IFELSE([AC_PROG_CXX],
		  [_AM_DEPENDENCIES([CXX])],
		  [define([AC_PROG_CXX],
			  defn([AC_PROG_CXX])[_AM_DEPENDENCIES([CXX])])])dnl
AC_PROVIDE_IFELSE([AC_PROG_OBJC],
		  [_AM_DEPENDENCIES([OBJC])],
		  [define([AC_PROG_OBJC],
			  defn([AC_PROG_OBJC])[_AM_DEPENDENCIES([OBJC])])])dnl
])
m4trace:configure.ac:21: -2- _AM_MANGLE_OPTION([no-dependencies])
m4trace:configure.ac:21: -1- _AM_IF_OPTION([silent-rules], [AC_REQUIRE([AM_SILENT_RULES])])
m4trace:configure.ac:21: -2- _AM_MANGLE_OPTION([silent-rules])
m4trace:configure.ac:26: -1- m4_pattern_allow([^CC$])
m4trace:configure.ac:26: -1- m4_pattern_allow([^CFLAGS$])
m4trace:configure.ac:26: -1- m4_pattern_allow([^LDFLAGS$])
m4trace:configure.ac:26: -1- m4_pattern_allow([^LIBS$])
m4trace:configure.ac:26: -1- m4_pattern_allow([^CPPFLAGS$])
m4trace:configure.ac:26: -1- m4_pattern_allow([^CC$])
m4trace:configure.ac:26: -1- m4_pattern_allow([^CC$])
m4trace:configure.ac:26: -1- m4_pattern_allow([^CC$])
m4trace:configure.ac:26: -1- m4_pattern_allow([^CC$])
m4trace:configure.ac:26: -1- m4_pattern_allow([^ac_ct_CC$])
m4trace:configure.ac:26: -1- m4_pattern_allow([^EXEEXT$])
m4trace:configure.ac:26: -1- m4_pattern_allow([^OBJEXT$])
m4trace:configure.ac:26: -1- _AM_DEPENDENCIES([CC])
m4trace:configure.ac:26: -1- AM_SET_DEPDIR
m4trace:configure.ac:26: -1- m4_pattern_allow([^DEPDIR$])
m4trace:configure.ac:26: -1- AM_OUTPUT_DEPENDENCY_COMMANDS
m4trace:configure.ac:26: -1- AM_MAKE_INCLUDE
m4trace:configure.ac:26: -1- m4_pattern_allow([^am__include$])
m4trace:configure.ac:26: -1- m4_pattern_allow([^am__quote$])
m4trace:configure.ac:26: -1- AM_DEP_TRACK
m4trace:configure.ac:26: -1- AM_CONDITIONAL([AMDEP], [test "x$enable_dependency_tracking" != xno])
m4trace:configure.ac:26: -1- m4_pattern_allow([^AMDEP_TRUE$])
m4trace:configure.ac:26: -1- m4_pattern_allow([^AMDEP_FALSE$])
m4trace:configure.ac:26: -1- _AM_SUBST_NOTMAKE([AMDEP_TRUE])
m4trace:configure.ac:26: -1- _AM_SUBST_NOTMAKE([AMDEP_FALSE])
m4trace:configure.ac:26: -1- m4_pattern_allow([^AMDEPBACKSLASH$])
m4trace:configure.ac:26: -1- _AM_SUBST_NOTMAKE([AMDEPBACKSLASH])
m4trace:configure.ac:26: -1- m4_pattern_allow([^am__nodep$])
m4trace:configure.ac:26: -1- _AM_SUBST_NOTMAKE([am__nodep])
m4trace:configure.ac:26: -1- m4_pattern_allow([^CCDEPMODE$])
m4trace:configure.ac:26: -1- AM_CONDITIONAL([am__fastdepCC], [
  test "x$enable_dependency_tracking" != xno \
  && test "$am_cv_CC_dependencies_compiler_type" = gcc3])
m4trace:configure.ac:26: -1- m4_pattern_allow([^am__fastdepCC_TRUE$])
m4trace:configure.ac:26: -1- m4_pattern_allow([^am__fastdepCC_FALSE$])
m4trace:configure.ac:26: -1- _AM_SUBST_NOTMAKE([am__fastdepCC_TRUE])
m4trace:configure.ac:26: -1- _AM_SUBST_NOTMAKE([am__fastdepCC_FALSE])
m4trace:configure.ac:27: -1- m4_pattern_allow([^CXXFLAGS$])
m4trace:configure.ac:28: -1- m4_pattern_allow([^CPP$])
m4trace:configure.ac:28: -1- m4_pattern_allow([^CPPFLAGS$])
m4trace:configure.ac:28: -1- m4_pattern_allow([^CPP$])
m4trace:configure.ac:28: -1- AC_PROG_EGREP
m4trace:configure.ac:28: -1- m4_pattern_allow([^GREP$])
m4trace:configure.ac:28: -1- m4_pattern_allow([^EGREP$])
m4trace:configure.ac:28: -1- m4_pattern_allow([^STDC_HEADERS$])
m4trace:configure.ac:28: -1- m4_pattern_allow([^_POSIX_SOURCE$])
m4trace:configure.ac:28: -1- m4_pattern_allow([^_POSIX_1_SOURCE$])
m4trace:configure.ac:28: -1- m4_pattern_allow([^_MINIX$])
m4trace:configure.ac:28: -1- m4_pattern_allow([^__EXTENSIONS__$])
m4trace:configure.ac:28: -1- m4_pattern_allow([^_ALL_SOURCE$])
m4trace:configure.ac:28: -1- m4_pattern_allow([^_GNU_SOURCE$])
m4trace:configure.ac:28: -1- m4_pattern_allow([^_POSIX_PTHREAD_SEMANTICS$])
m4trace:configure.ac:28: -1- m4_pattern_allow([^_TANDEM_SOURCE$])
m4trace:configure.ac:29: -1- m4_pattern_allow([^CXX$])
m4trace:configure.ac:29: -1- m4_pattern_allow([^CXXFLAGS$])
m4trace:configure.ac:29: -1- m4_pattern_allow([^LDFLAGS$])
m4trace:configure.ac:29: -1- m4_pattern_allow([^LIBS$])
m4trace:configure.ac:29: -1- m4_pattern_allow([^CPPFLAGS$])
m4trace:configure.ac:29: -1- m4_pattern_allow([^CXX$])
m4trace:configure.ac:29: -1- m4_pattern_allow([^ac_ct_CXX$])
m4trace:configure.ac:29: -1- _AM_DEPENDENCIES([CXX])
m4trace:configure.ac:29: -1- m4_pattern_allow([^CXXDEPMODE$])
m4trace:configure.ac:29: -1- AM_CONDITIONAL([am__fastdepCXX], [
  test "x$enable_dependency_tracking" != xno \
  && test "$am_cv_CXX_dependencies_compiler_type" = gcc3])
m4trace:configure.ac:29: -1- m4_pattern_allow([^am__fastdepCXX_TRUE$])
m4trace:configure.ac:29: -1- m4_pattern_allow([^am__fastdepCXX_FALSE$])
m4trace:configure.ac:29: -1- _AM_SUBST_NOTMAKE([am__fastdepCXX_TRUE])
m4trace:configure.ac:29: -1- _AM_SUBST_NOTMAKE([am__fastdepCXX_FALSE])
m4trace:configure.ac:31: -1- m4_pattern_allow([^size_t$])
m4trace:configure.ac:32: -1- AC_DISABLE_STATIC
m4trace:configure.ac:33: -1- LT_INIT
m4trace:configure.ac:33: -1- m4_pattern_forbid([^_?LT_[A-Z_]+$])
m4trace:configure.ac:33: -1- m4_pattern_allow([^(_LT_EOF|LT_DLGLOBAL|LT_DLLAZY_OR_NOW|LT_MULTI_MODULE)$])
m4trace:configure.ac:33: -1- LTOPTIONS_VERSION
m4trace:configure.ac:33: -1- LTSUGAR_VERSION
m4trace:configure.ac:33: -1- LTVERSION_VERSION
m4trace:configure.ac:33: -1- LTOBSOLETE_VERSION
m4trace:configure.ac:33: -1- _LT_PROG_LTMAIN
m4trace:configure.ac:33: -1- m4_pattern_allow([^LIBTOOL$])
m4trace:configure.ac:33: -1- m4_pattern_allow([^build$])
m4trace:configure.ac:33: -1- m4_pattern_allow([^build_cpu$])
m4trace:configure.ac:33: -1- m4_pattern_allow([^build_vendor$])
m4trace:configure.ac:33: -1- m4_pattern_allow([^build_os$])
m4trace:configure.ac:33: -1- m4_pattern_allow([^host$])
m4trace:configure.ac:33: -1- m4_pattern_allow([^host_cpu$])
m4trace:configure.ac:33: -1- m4_pattern_allow([^host_vendor$])
m4trace:configure.ac:33: -1- m4_pattern_allow([^host_os$])
m4trace:configure.ac:33: -1- _LT_PREPARE_SED_QUOTE_VARS
m4trace:configure.ac:33: -1- _LT_PROG_ECHO_BACKSLASH
m4trace:configure.ac:33: -1- LT_PATH_LD
m4trace:configure.ac:33: -1- m4_pattern_allow([^SED$])
m4trace:configure.ac:33: -1- m4_pattern_allow([^FGREP$])
m4trace:configure.ac:33: -1- m4_pattern_allow([^GREP$])
m4trace:configure.ac:33: -1- m4_pattern_allow([^LD$])
m4trace:configure.ac:33: -1- LT_PATH_NM
m4trace:configure.ac:33: -1- m4_pattern_allow([^DUMPBIN$])
m4trace:configure.ac:33: -1- m4_pattern_allow([^ac_ct_DUMPBIN$])
m4trace:configure.ac:33: -1- m4_pattern_allow([^DUMPBIN$])
m4trace:configure.ac:33: -1- m4_pattern_allow([^NM$])
m4trace:configure.ac:33: -1- m4_pattern_allow([^LN_S$])
m4trace:configure.ac:33: -1- LT_CMD_MAX_LEN
m4trace:configure.ac:33: -1- m4_pattern_allow([^OBJDUMP$])
m4trace:configure.ac:33: -1- m4_pattern_allow([^OBJDUMP$])
m4trace:configure.ac:33: -1- m4_pattern_allow([^DLLTOOL$])
m4trace:configure.ac:33: -1- m4_pattern_allow([^DLLTOOL$])
m4trace:configure.ac:33: -1- m4_pattern_allow([^AR$])
m4trace:configure.ac:33: -1- m4_pattern_allow([^ac_ct_AR$])
m4trace:configure.ac:33: -1- m4_pattern_allow([^STRIP$])
m4trace:configure.ac:33: -1- m4_pattern_allow([^RANLIB$])
m4trace:configure.ac:33: -1- _LT_WITH_SYSROOT
m4trace:configure.ac:33: -1- m4_pattern_allow([LT_OBJDIR])
m4trace:configure.ac:33: -1- m4_pattern_allow([^LT_OBJDIR$])
m4trace:configure.ac:33: -1- _LT_CC_BASENAME([$compiler])
m4trace:configure.ac:33: -1- _LT_PATH_TOOL_PREFIX([${ac_tool_prefix}file], [/usr/bin$PATH_SEPARATOR$PATH])
m4trace:configure.ac:33: -1- _LT_PATH_TOOL_PREFIX([file], [/usr/bin$PATH_SEPARATOR$PATH])
m4trace:configure.ac:33: -1- LT_SUPPORTED_TAG([CC])
m4trace:configure.ac:33: -1- _LT_COMPILER_BOILERPLATE
m4trace:configure.ac:33: -1- _LT_LINKER_BOILERPLATE
m4trace:configure.ac:33: -1- _LT_COMPILER_OPTION([if $compiler supports -fno-rtti -fno-exceptions], [lt_cv_prog_compiler_rtti_exceptions], [-fno-rtti -fno-exceptions], [], [_LT_TAGVAR(lt_prog_compiler_no_builtin_flag, )="$_LT_TAGVAR(lt_prog_compiler_no_builtin_flag, ) -fno-rtti -fno-exceptions"])
m4trace:configure.ac:33: -1- _LT_COMPILER_OPTION([if $compiler PIC flag $_LT_TAGVAR(lt_prog_compiler_pic, ) works], [_LT_TAGVAR(lt_cv_prog_compiler_pic_works, )], [$_LT_TAGVAR(lt_prog_compiler_pic, )@&t@m4_if([],[],[ -DPIC],[m4_if([],[CXX],[ -DPIC],[])])], [], [case $_LT_TAGVAR(lt_prog_compiler_pic, ) in
     "" | " "*) ;;
     *) _LT_TAGVAR(lt_prog_compiler_pic, )=" $_LT_TAGVAR(lt_prog_compiler_pic, )" ;;
     esac], [_LT_TAGVAR(lt_prog_compiler_pic, )=
     _LT_TAGVAR(lt_prog_compiler_can_build_shared, )=no])
m4trace:configure.ac:33: -1- _LT_LINKER_OPTION([if $compiler static flag $lt_tmp_static_flag works], [lt_cv_prog_compiler_static_works], [$lt_tmp_static_flag], [], [_LT_TAGVAR(lt_prog_compiler_static, )=])
m4trace:configure.ac:33: -1- m4_pattern_allow([^MANIFEST_TOOL$])
m4trace:configure.ac:33: -1- _LT_REQUIRED_DARWIN_CHECKS
m4trace:configure.ac:33: -1- m4_pattern_allow([^DSYMUTIL$])
m4trace:configure.ac:33: -1- m4_pattern_allow([^NMEDIT$])
m4trace:configure.ac:33: -1- m4_pattern_allow([^LIPO$])
m4trace:configure.ac:33: -1- m4_pattern_allow([^OTOOL$])
m4trace:configure.ac:33: -1- m4_pattern_allow([^OTOOL64$])
m4trace:configure.ac:33: -1- _LT_LINKER_OPTION([if $CC understands -b], [lt_cv_prog_compiler__b], [-b], [_LT_TAGVAR(archive_cmds, )='$CC -b ${wl}+h ${wl}$soname ${wl}+b ${wl}$install_libdir -o $lib $libobjs $deplibs $compiler_flags'], [_LT_TAGVAR(archive_cmds, )='$LD -b +h $soname +b $install_libdir -o $lib $libobjs $deplibs $linker_flags'])
m4trace:configure.ac:33: -1- LT_SYS_DLOPEN_SELF
m4trace:configure.ac:33: -1- m4_pattern_allow([^HAVE_DLFCN_H$])
m4trace:configure.ac:33: -1- LT_LANG([CXX])
m4trace:configure.ac:33: -1- LT_SUPPORTED_TAG([CXX])
m4trace:configure.ac:33: -1- m4_pattern_allow([^CXXCPP$])
m4trace:configure.ac:33: -1- m4_pattern_allow([^CPPFLAGS$])
m4trace:configure.ac:33: -1- m4_pattern_allow([^CXXCPP$])
m4trace:configure.ac:33: -1- _LT_COMPILER_BOILERPLATE
m4trace:configure.ac:33: -1- _LT_LINKER_BOILERPLATE
m4trace:configure.ac:33: -1- _LT_CC_BASENAME([$compiler])
m4trace:configure.ac:33: -1- LT_PATH_LD
m4trace:configure.ac:33: -1- m4_pattern_allow([^LD$])
m4trace:configure.ac:33: -1- _LT_COMPILER_OPTION([if $compiler PIC flag $_LT_TAGVAR(lt_prog_compiler_pic, CXX) works], [_LT_TAGVAR(lt_cv_prog_compiler_pic_works, CXX)], [$_LT_TAGVAR(lt_prog_compiler_pic, CXX)@&t@m4_if([CXX],[],[ -DPIC],[m4_if([CXX],[CXX],[ -DPIC],[])])], [], [case $_LT_TAGVAR(lt_prog_compiler_pic, CXX) in
     "" | " "*) ;;
     *) _LT_TAGVAR(lt_prog_compiler_pic, CXX)=" $_LT_TAGVAR(lt_prog_compiler_pic, CXX)" ;;
     esac], [_LT_TAGVAR(lt_prog_compiler_pic, CXX)=
     _LT_TAGVAR(lt_prog_compiler_can_build_shared, CXX)=no])
m4trace:configure.ac:33: -1- _LT_LINKER_OPTION([if $compiler static flag $lt_tmp_static_flag works], [lt_cv_prog_compiler_static_works_CXX], [$lt_tmp_static_flag], [], [_LT_TAGVAR(lt_prog_compiler_static, CXX)=])
m4trace:configure.ac:44: -1- m4_pattern_allow([^DEBUG$])
m4trace:configure.ac:70: -1- BOOST_REQUIRE([1.40.0])
m4trace:configure.ac:70: -1- m4_pattern_allow([^BOOST_ROOT$])
m4trace:configure.ac:70: -1- m4_pattern_allow([^DISTCHECK_CONFIGURE_FLAGS$])
m4trace:configure.ac:70: -1- m4_pattern_allow([^BOOST_VERSION$])
m4trace:configure.ac:70: -1- m4_pattern_allow([^BOOST_CPPFLAGS$])
m4trace:configure.ac:70: -1- m4_pattern_allow([^HAVE_BOOST$])
m4trace:configure.ac:70: -1- m4_pattern_allow([^BOOST_LIB_VERSION$])
m4trace:configure.ac:71: -1- BOOST_MATH([])
m4trace:configure.ac:71: -1- BOOST_FIND_HEADER([boost/math/special_functions.hpp])
m4trace:configure.ac:71: -1- m4_pattern_allow([^HAVE_BOOST_MATH_SPECIAL_FUNCTIONS_HPP$])
m4trace:configure.ac:106: -1- m4_pattern_allow([^HAVE__BOOL$])
m4trace:configure.ac:106: -1- m4_pattern_allow([^HAVE_STDBOOL_H$])
m4trace:configure.ac:107: -1- m4_pattern_allow([^size_t$])
m4trace:configure.ac:113: -1- m4_pattern_allow([^CXXFLAGS$])
m4trace:configure.ac:114: -1- m4_pattern_allow([^CPPFLAGS$])
m4trace:configure.ac:115: -1- m4_pattern_allow([^LDFLAGS$])
m4trace:configure.ac:117: -1- m4_pattern_allow([^AUTHOR$])
m4trace:configure.ac:119: -1- m4_pattern_allow([^COPYRIGHT$])
m4trace:configure.ac:121: -1- m4_pattern_allow([^GIT_COMMIT$])
m4trace:configure.ac:122: -1- m4_pattern_allow([^GIT_COMMIT_DATE$])
m4trace:configure.ac:125: -1- m4_pattern_allow([^CPPFLAGS$])
m4trace:configure.ac:128: -1- m4_pattern_allow([^CXXFLAGS$])
m4trace:configure.ac:133: -1- m4_pattern_allow([^MOD_CPPFLAGS$])
m4trace:configure.ac:146: -1- m4_pattern_allow([^MOD_LDFLAGS$])
m4trace:configure.ac:154: -1- m4_pattern_allow([^LIB@&t@OBJS$])
m4trace:configure.ac:154: -1- m4_pattern_allow([^LTLIBOBJS$])
m4trace:configure.ac:154: -1- AM_CONDITIONAL([am__EXEEXT], [test -n "$EXEEXT"])
m4trace:configure.ac:154: -1- m4_pattern_allow([^am__EXEEXT_TRUE$])
m4trace:configure.ac:154: -1- m4_pattern_allow([^am__EXEEXT_FALSE$])
m4trace:configure.ac:154: -1- _AM_SUBST_NOTMAKE([am__EXEEXT_TRUE])
m4trace:configure.ac:154: -1- _AM_SUBST_NOTMAKE([am__EXEEXT_FALSE])
m4trace:configure.ac:154: -1- _AC_AM_CONFIG_HEADER_HOOK(["$ac_file"])
m4trace:configure.ac:154: -1- _AM_OUTPUT_DEPENDENCY_COMMANDS
m4trace:configure.ac:154: -1- _LT_PROG_LTMAIN
