# Supplementary material for: 3D replicon distributions arise from stochastic initiation and domino-like DNA replication progression
Source: Nat Commun. 2016 Apr 7;7:11207. doi: 10.1038/ncomms11207 (PMC4829661; doi:10.1038/ncomms11207)
Supplement: Supplementary Software — Source code for 1D simulation of DNA replication and 3D simulation of chromatin folding. [file ncomms11207-s5.zip › DNA-replication-master/simtools/autom4te.cache/traces.1]

m4trace:aclocal.m4:987: -1- m4_include([m4/boost.m4])
m4trace:m4/boost.m4:48: -1- m4_pattern_forbid([^_?BOOST_])
m4trace:aclocal.m4:988: -1- m4_include([m4/libtool.m4])
m4trace:aclocal.m4:989: -1- m4_include([m4/ltoptions.m4])
m4trace:aclocal.m4:990: -1- m4_include([m4/ltsugar.m4])
m4trace:aclocal.m4:991: -1- m4_include([m4/ltversion.m4])
m4trace:aclocal.m4:992: -1- m4_include([m4/lt~obsolete.m4])
m4trace:configure.ac:11: -1- AC_INIT([human_net], [simtools_version_major().simtools_version_minor().simtools_version_micro()], [garak@zombiepiratesfromspace.eu])
m4trace:configure.ac:11: -1- m4_pattern_forbid([^_?A[CHUM]_])
m4trace:configure.ac:11: -1- m4_pattern_forbid([_AC_])
m4trace:configure.ac:11: -1- m4_pattern_forbid([^LIBOBJS$], [do not use LIBOBJS directly, use AC_LIBOBJ (see section `AC_LIBOBJ vs LIBOBJS'])
m4trace:configure.ac:11: -1- m4_pattern_allow([^AS_FLAGS$])
m4trace:configure.ac:11: -1- m4_pattern_forbid([^_?m4_])
m4trace:configure.ac:11: -1- m4_pattern_forbid([^dnl$])
m4trace:configure.ac:11: -1- m4_pattern_forbid([^_?AS_])
m4trace:configure.ac:11: -1- AC_SUBST([SHELL])
m4trace:configure.ac:11: -1- AC_SUBST_TRACE([SHELL])
m4trace:configure.ac:11: -1- m4_pattern_allow([^SHELL$])
m4trace:configure.ac:11: -1- AC_SUBST([PATH_SEPARATOR])
m4trace:configure.ac:11: -1- AC_SUBST_TRACE([PATH_SEPARATOR])
m4trace:configure.ac:11: -1- m4_pattern_allow([^PATH_SEPARATOR$])
m4trace:configure.ac:11: -1- AC_SUBST([PACKAGE_NAME], [m4_ifdef([AC_PACKAGE_NAME],      ['AC_PACKAGE_NAME'])])
m4trace:configure.ac:11: -1- AC_SUBST_TRACE([PACKAGE_NAME])
m4trace:configure.ac:11: -1- m4_pattern_allow([^PACKAGE_NAME$])
m4trace:configure.ac:11: -1- AC_SUBST([PACKAGE_TARNAME], [m4_ifdef([AC_PACKAGE_TARNAME],   ['AC_PACKAGE_TARNAME'])])
m4trace:configure.ac:11: -1- AC_SUBST_TRACE([PACKAGE_TARNAME])
m4trace:configure.ac:11: -1- m4_pattern_allow([^PACKAGE_TARNAME$])
m4trace:configure.ac:11: -1- AC_SUBST([PACKAGE_VERSION], [m4_ifdef([AC_PACKAGE_VERSION],   ['AC_PACKAGE_VERSION'])])
m4trace:configure.ac:11: -1- AC_SUBST_TRACE([PACKAGE_VERSION])
m4trace:configure.ac:11: -1- m4_pattern_allow([^PACKAGE_VERSION$])
m4trace:configure.ac:11: -1- AC_SUBST([PACKAGE_STRING], [m4_ifdef([AC_PACKAGE_STRING],    ['AC_PACKAGE_STRING'])])
m4trace:configure.ac:11: -1- AC_SUBST_TRACE([PACKAGE_STRING])
m4trace:configure.ac:11: -1- m4_pattern_allow([^PACKAGE_STRING$])
m4trace:configure.ac:11: -1- AC_SUBST([PACKAGE_BUGREPORT], [m4_ifdef([AC_PACKAGE_BUGREPORT], ['AC_PACKAGE_BUGREPORT'])])
m4trace:configure.ac:11: -1- AC_SUBST_TRACE([PACKAGE_BUGREPORT])
m4trace:configure.ac:11: -1- m4_pattern_allow([^PACKAGE_BUGREPORT$])
m4trace:configure.ac:11: -1- AC_SUBST([PACKAGE_URL], [m4_ifdef([AC_PACKAGE_URL],       ['AC_PACKAGE_URL'])])
m4trace:configure.ac:11: -1- AC_SUBST_TRACE([PACKAGE_URL])
m4trace:configure.ac:11: -1- m4_pattern_allow([^PACKAGE_URL$])
m4trace:configure.ac:11: -1- AC_SUBST([exec_prefix], [NONE])
m4trace:configure.ac:11: -1- AC_SUBST_TRACE([exec_prefix])
m4trace:configure.ac:11: -1- m4_pattern_allow([^exec_prefix$])
m4trace:configure.ac:11: -1- AC_SUBST([prefix], [NONE])
m4trace:configure.ac:11: -1- AC_SUBST_TRACE([prefix])
m4trace:configure.ac:11: -1- m4_pattern_allow([^prefix$])
m4trace:configure.ac:11: -1- AC_SUBST([program_transform_name], [s,x,x,])
m4trace:configure.ac:11: -1- AC_SUBST_TRACE([program_transform_name])
m4trace:configure.ac:11: -1- m4_pattern_allow([^program_transform_name$])
m4trace:configure.ac:11: -1- AC_SUBST([bindir], ['${exec_prefix}/bin'])
m4trace:configure.ac:11: -1- AC_SUBST_TRACE([bindir])
m4trace:configure.ac:11: -1- m4_pattern_allow([^bindir$])
m4trace:configure.ac:11: -1- AC_SUBST([sbindir], ['${exec_prefix}/sbin'])
m4trace:configure.ac:11: -1- AC_SUBST_TRACE([sbindir])
m4trace:configure.ac:11: -1- m4_pattern_allow([^sbindir$])
m4trace:configure.ac:11: -1- AC_SUBST([libexecdir], ['${exec_prefix}/libexec'])
m4trace:configure.ac:11: -1- AC_SUBST_TRACE([libexecdir])
m4trace:configure.ac:11: -1- m4_pattern_allow([^libexecdir$])
m4trace:configure.ac:11: -1- AC_SUBST([datarootdir], ['${prefix}/share'])
m4trace:configure.ac:11: -1- AC_SUBST_TRACE([datarootdir])
m4trace:configure.ac:11: -1- m4_pattern_allow([^datarootdir$])
m4trace:configure.ac:11: -1- AC_SUBST([datadir], ['${datarootdir}'])
m4trace:configure.ac:11: -1- AC_SUBST_TRACE([datadir])
m4trace:configure.ac:11: -1- m4_pattern_allow([^datadir$])
m4trace:configure.ac:11: -1- AC_SUBST([sysconfdir], ['${prefix}/etc'])
m4trace:configure.ac:11: -1- AC_SUBST_TRACE([sysconfdir])
m4trace:configure.ac:11: -1- m4_pattern_allow([^sysconfdir$])
m4trace:configure.ac:11: -1- AC_SUBST([sharedstatedir], ['${prefix}/com'])
m4trace:configure.ac:11: -1- AC_SUBST_TRACE([sharedstatedir])
m4trace:configure.ac:11: -1- m4_pattern_allow([^sharedstatedir$])
m4trace:configure.ac:11: -1- AC_SUBST([localstatedir], ['${prefix}/var'])
m4trace:configure.ac:11: -1- AC_SUBST_TRACE([localstatedir])
m4trace:configure.ac:11: -1- m4_pattern_allow([^localstatedir$])
m4trace:configure.ac:11: -1- AC_SUBST([includedir], ['${prefix}/include'])
m4trace:configure.ac:11: -1- AC_SUBST_TRACE([includedir])
m4trace:configure.ac:11: -1- m4_pattern_allow([^includedir$])
m4trace:configure.ac:11: -1- AC_SUBST([oldincludedir], ['/usr/include'])
m4trace:configure.ac:11: -1- AC_SUBST_TRACE([oldincludedir])
m4trace:configure.ac:11: -1- m4_pattern_allow([^oldincludedir$])
m4trace:configure.ac:11: -1- AC_SUBST([docdir], [m4_ifset([AC_PACKAGE_TARNAME],
				     ['${datarootdir}/doc/${PACKAGE_TARNAME}'],
				     ['${datarootdir}/doc/${PACKAGE}'])])
m4trace:configure.ac:11: -1- AC_SUBST_TRACE([docdir])
m4trace:configure.ac:11: -1- m4_pattern_allow([^docdir$])
m4trace:configure.ac:11: -1- AC_SUBST([infodir], ['${datarootdir}/info'])
m4trace:configure.ac:11: -1- AC_SUBST_TRACE([infodir])
m4trace:configure.ac:11: -1- m4_pattern_allow([^infodir$])
m4trace:configure.ac:11: -1- AC_SUBST([htmldir], ['${docdir}'])
m4trace:configure.ac:11: -1- AC_SUBST_TRACE([htmldir])
m4trace:configure.ac:11: -1- m4_pattern_allow([^htmldir$])
m4trace:configure.ac:11: -1- AC_SUBST([dvidir], ['${docdir}'])
m4trace:configure.ac:11: -1- AC_SUBST_TRACE([dvidir])
m4trace:configure.ac:11: -1- m4_pattern_allow([^dvidir$])
m4trace:configure.ac:11: -1- AC_SUBST([pdfdir], ['${docdir}'])
m4trace:configure.ac:11: -1- AC_SUBST_TRACE([pdfdir])
m4trace:configure.ac:11: -1- m4_pattern_allow([^pdfdir$])
m4trace:configure.ac:11: -1- AC_SUBST([psdir], ['${docdir}'])
m4trace:configure.ac:11: -1- AC_SUBST_TRACE([psdir])
m4trace:configure.ac:11: -1- m4_pattern_allow([^psdir$])
m4trace:configure.ac:11: -1- AC_SUBST([libdir], ['${exec_prefix}/lib'])
m4trace:configure.ac:11: -1- AC_SUBST_TRACE([libdir])
m4trace:configure.ac:11: -1- m4_pattern_allow([^libdir$])
m4trace:configure.ac:11: -1- AC_SUBST([localedir], ['${datarootdir}/locale'])
m4trace:configure.ac:11: -1- AC_SUBST_TRACE([localedir])
m4trace:configure.ac:11: -1- m4_pattern_allow([^localedir$])
m4trace:configure.ac:11: -1- AC_SUBST([mandir], ['${datarootdir}/man'])
m4trace:configure.ac:11: -1- AC_SUBST_TRACE([mandir])
m4trace:configure.ac:11: -1- m4_pattern_allow([^mandir$])
m4trace:configure.ac:11: -1- AC_DEFINE_TRACE_LITERAL([PACKAGE_NAME])
m4trace:configure.ac:11: -1- m4_pattern_allow([^PACKAGE_NAME$])
m4trace:configure.ac:11: -1- AH_OUTPUT([PACKAGE_NAME], [/* Define to the full name of this package. */
@%:@undef PACKAGE_NAME])
m4trace:configure.ac:11: -1- AC_DEFINE_TRACE_LITERAL([PACKAGE_TARNAME])
m4trace:configure.ac:11: -1- m4_pattern_allow([^PACKAGE_TARNAME$])
m4trace:configure.ac:11: -1- AH_OUTPUT([PACKAGE_TARNAME], [/* Define to the one symbol short name of this package. */
@%:@undef PACKAGE_TARNAME])
m4trace:configure.ac:11: -1- AC_DEFINE_TRACE_LITERAL([PACKAGE_VERSION])
m4trace:configure.ac:11: -1- m4_pattern_allow([^PACKAGE_VERSION$])
m4trace:configure.ac:11: -1- AH_OUTPUT([PACKAGE_VERSION], [/* Define to the version of this package. */
@%:@undef PACKAGE_VERSION])
m4trace:configure.ac:11: -1- AC_DEFINE_TRACE_LITERAL([PACKAGE_STRING])
m4trace:configure.ac:11: -1- m4_pattern_allow([^PACKAGE_STRING$])
m4trace:configure.ac:11: -1- AH_OUTPUT([PACKAGE_STRING], [/* Define to the full name and version of this package. */
@%:@undef PACKAGE_STRING])
m4trace:configure.ac:11: -1- AC_DEFINE_TRACE_LITERAL([PACKAGE_BUGREPORT])
m4trace:configure.ac:11: -1- m4_pattern_allow([^PACKAGE_BUGREPORT$])
m4trace:configure.ac:11: -1- AH_OUTPUT([PACKAGE_BUGREPORT], [/* Define to the address where bug reports for this package should be sent. */
@%:@undef PACKAGE_BUGREPORT])
m4trace:configure.ac:11: -1- AC_DEFINE_TRACE_LITERAL([PACKAGE_URL])
m4trace:configure.ac:11: -1- m4_pattern_allow([^PACKAGE_URL$])
m4trace:configure.ac:11: -1- AH_OUTPUT([PACKAGE_URL], [/* Define to the home page for this package. */
@%:@undef PACKAGE_URL])
m4trace:configure.ac:11: -1- AC_SUBST([DEFS])
m4trace:configure.ac:11: -1- AC_SUBST_TRACE([DEFS])
m4trace:configure.ac:11: -1- m4_pattern_allow([^DEFS$])
m4trace:configure.ac:11: -1- AC_SUBST([ECHO_C])
m4trace:configure.ac:11: -1- AC_SUBST_TRACE([ECHO_C])
m4trace:configure.ac:11: -1- m4_pattern_allow([^ECHO_C$])
m4trace:configure.ac:11: -1- AC_SUBST([ECHO_N])
m4trace:configure.ac:11: -1- AC_SUBST_TRACE([ECHO_N])
m4trace:configure.ac:11: -1- m4_pattern_allow([^ECHO_N$])
m4trace:configure.ac:11: -1- AC_SUBST([ECHO_T])
m4trace:configure.ac:11: -1- AC_SUBST_TRACE([ECHO_T])
m4trace:configure.ac:11: -1- m4_pattern_allow([^ECHO_T$])
m4trace:configure.ac:11: -1- AC_SUBST([LIBS])
m4trace:configure.ac:11: -1- AC_SUBST_TRACE([LIBS])
m4trace:configure.ac:11: -1- m4_pattern_allow([^LIBS$])
m4trace:configure.ac:11: -1- AC_SUBST([build_alias])
m4trace:configure.ac:11: -1- AC_SUBST_TRACE([build_alias])
m4trace:configure.ac:11: -1- m4_pattern_allow([^build_alias$])
m4trace:configure.ac:11: -1- AC_SUBST([host_alias])
m4trace:configure.ac:11: -1- AC_SUBST_TRACE([host_alias])
m4trace:configure.ac:11: -1- m4_pattern_allow([^host_alias$])
m4trace:configure.ac:11: -1- AC_SUBST([target_alias])
m4trace:configure.ac:11: -1- AC_SUBST_TRACE([target_alias])
m4trace:configure.ac:11: -1- m4_pattern_allow([^target_alias$])
m4trace:configure.ac:16: -1- AC_SUBST([SIMTOOLS_VERSION_MAJOR])
m4trace:configure.ac:16: -1- AC_SUBST_TRACE([SIMTOOLS_VERSION_MAJOR])
m4trace:configure.ac:16: -1- m4_pattern_allow([^SIMTOOLS_VERSION_MAJOR$])
m4trace:configure.ac:17: -1- AC_SUBST([SIMTOOLS_VERSION_MINOR])
m4trace:configure.ac:17: -1- AC_SUBST_TRACE([SIMTOOLS_VERSION_MINOR])
m4trace:configure.ac:17: -1- m4_pattern_allow([^SIMTOOLS_VERSION_MINOR$])
m4trace:configure.ac:18: -1- AC_SUBST([SIMTOOLS_VERSION_MICRO])
m4trace:configure.ac:18: -1- AC_SUBST_TRACE([SIMTOOLS_VERSION_MICRO])
m4trace:configure.ac:18: -1- m4_pattern_allow([^SIMTOOLS_VERSION_MICRO$])
m4trace:configure.ac:21: -1- AM_INIT_AUTOMAKE([foreign])
m4trace:configure.ac:21: -1- m4_pattern_allow([^AM_[A-Z]+FLAGS$])
m4trace:configure.ac:21: -1- AM_AUTOMAKE_VERSION([1.12])
m4trace:configure.ac:21: -1- AC_REQUIRE_AUX_FILE([install-sh])
m4trace:configure.ac:21: -1- AC_SUBST([INSTALL_PROGRAM])
m4trace:configure.ac:21: -1- AC_SUBST_TRACE([INSTALL_PROGRAM])
m4trace:configure.ac:21: -1- m4_pattern_allow([^INSTALL_PROGRAM$])
m4trace:configure.ac:21: -1- AC_SUBST([INSTALL_SCRIPT])
m4trace:configure.ac:21: -1- AC_SUBST_TRACE([INSTALL_SCRIPT])
m4trace:configure.ac:21: -1- m4_pattern_allow([^INSTALL_SCRIPT$])
m4trace:configure.ac:21: -1- AC_SUBST([INSTALL_DATA])
m4trace:configure.ac:21: -1- AC_SUBST_TRACE([INSTALL_DATA])
m4trace:configure.ac:21: -1- m4_pattern_allow([^INSTALL_DATA$])
m4trace:configure.ac:21: -1- AC_SUBST([am__isrc], [' -I$(srcdir)'])
m4trace:configure.ac:21: -1- AC_SUBST_TRACE([am__isrc])
m4trace:configure.ac:21: -1- m4_pattern_allow([^am__isrc$])
m4trace:configure.ac:21: -1- _AM_SUBST_NOTMAKE([am__isrc])
m4trace:configure.ac:21: -1- AC_SUBST([CYGPATH_W])
m4trace:configure.ac:21: -1- AC_SUBST_TRACE([CYGPATH_W])
m4trace:configure.ac:21: -1- m4_pattern_allow([^CYGPATH_W$])
m4trace:configure.ac:21: -1- AC_SUBST([PACKAGE], ['AC_PACKAGE_TARNAME'])
m4trace:configure.ac:21: -1- AC_SUBST_TRACE([PACKAGE])
m4trace:configure.ac:21: -1- m4_pattern_allow([^PACKAGE$])
m4trace:configure.ac:21: -1- AC_SUBST([VERSION], ['AC_PACKAGE_VERSION'])
m4trace:configure.ac:21: -1- AC_SUBST_TRACE([VERSION])
m4trace:configure.ac:21: -1- m4_pattern_allow([^VERSION$])
m4trace:configure.ac:21: -1- AC_DEFINE_TRACE_LITERAL([PACKAGE])
m4trace:configure.ac:21: -1- m4_pattern_allow([^PACKAGE$])
m4trace:configure.ac:21: -1- AH_OUTPUT([PACKAGE], [/* Name of package */
@%:@undef PACKAGE])
m4trace:configure.ac:21: -1- AC_DEFINE_TRACE_LITERAL([VERSION])
m4trace:configure.ac:21: -1- m4_pattern_allow([^VERSION$])
m4trace:configure.ac:21: -1- AH_OUTPUT([VERSION], [/* Version number of package */
@%:@undef VERSION])
m4trace:configure.ac:21: -1- AC_REQUIRE_AUX_FILE([missing])
m4trace:configure.ac:21: -1- AC_SUBST([ACLOCAL])
m4trace:configure.ac:21: -1- AC_SUBST_TRACE([ACLOCAL])
m4trace:configure.ac:21: -1- m4_pattern_allow([^ACLOCAL$])
m4trace:configure.ac:21: -1- AC_SUBST([AUTOCONF])
m4trace:configure.ac:21: -1- AC_SUBST_TRACE([AUTOCONF])
m4trace:configure.ac:21: -1- m4_pattern_allow([^AUTOCONF$])
m4trace:configure.ac:21: -1- AC_SUBST([AUTOMAKE])
m4trace:configure.ac:21: -1- AC_SUBST_TRACE([AUTOMAKE])
m4trace:configure.ac:21: -1- m4_pattern_allow([^AUTOMAKE$])
m4trace:configure.ac:21: -1- AC_SUBST([AUTOHEADER])
m4trace:configure.ac:21: -1- AC_SUBST_TRACE([AUTOHEADER])
m4trace:configure.ac:21: -1- m4_pattern_allow([^AUTOHEADER$])
m4trace:configure.ac:21: -1- AC_SUBST([MAKEINFO])
m4trace:configure.ac:21: -1- AC_SUBST_TRACE([MAKEINFO])
m4trace:configure.ac:21: -1- m4_pattern_allow([^MAKEINFO$])
m4trace:configure.ac:21: -1- AC_SUBST([install_sh])
m4trace:configure.ac:21: -1- AC_SUBST_TRACE([install_sh])
m4trace:configure.ac:21: -1- m4_pattern_allow([^install_sh$])
m4trace:configure.ac:21: -1- AC_SUBST([STRIP])
m4trace:configure.ac:21: -1- AC_SUBST_TRACE([STRIP])
m4trace:configure.ac:21: -1- m4_pattern_allow([^STRIP$])
m4trace:configure.ac:21: -1- AC_SUBST([INSTALL_STRIP_PROGRAM])
m4trace:configure.ac:21: -1- AC_SUBST_TRACE([INSTALL_STRIP_PROGRAM])
m4trace:configure.ac:21: -1- m4_pattern_allow([^INSTALL_STRIP_PROGRAM$])
m4trace:configure.ac:21: -1- AC_REQUIRE_AUX_FILE([install-sh])
m4trace:configure.ac:21: -1- AC_SUBST([MKDIR_P])
m4trace:configure.ac:21: -1- AC_SUBST_TRACE([MKDIR_P])
m4trace:configure.ac:21: -1- m4_pattern_allow([^MKDIR_P$])
m4trace:configure.ac:21: -1- AC_SUBST([mkdir_p], ["$MKDIR_P"])
m4trace:configure.ac:21: -1- AC_SUBST_TRACE([mkdir_p])
m4trace:configure.ac:21: -1- m4_pattern_allow([^mkdir_p$])
m4trace:configure.ac:21: -1- AC_SUBST([AWK])
m4trace:configure.ac:21: -1- AC_SUBST_TRACE([AWK])
m4trace:configure.ac:21: -1- m4_pattern_allow([^AWK$])
m4trace:configure.ac:21: -1- AC_SUBST([SET_MAKE])
m4trace:configure.ac:21: -1- AC_SUBST_TRACE([SET_MAKE])
m4trace:configure.ac:21: -1- m4_pattern_allow([^SET_MAKE$])
m4trace:configure.ac:21: -1- AC_SUBST([am__leading_dot])
m4trace:configure.ac:21: -1- AC_SUBST_TRACE([am__leading_dot])
m4trace:configure.ac:21: -1- m4_pattern_allow([^am__leading_dot$])
m4trace:configure.ac:21: -1- AC_SUBST([AMTAR], ['$${TAR-tar}'])
m4trace:configure.ac:21: -1- AC_SUBST_TRACE([AMTAR])
m4trace:configure.ac:21: -1- m4_pattern_allow([^AMTAR$])
m4trace:configure.ac:21: -1- AC_SUBST([am__tar])
m4trace:configure.ac:21: -1- AC_SUBST_TRACE([am__tar])
m4trace:configure.ac:21: -1- m4_pattern_allow([^am__tar$])
m4trace:configure.ac:21: -1- AC_SUBST([am__untar])
m4trace:configure.ac:21: -1- AC_SUBST_TRACE([am__untar])
m4trace:configure.ac:21: -1- m4_pattern_allow([^am__untar$])
m4trace:configure.ac:22: -1- AC_CONFIG_HEADERS([config.h])
m4trace:configure.ac:26: -1- AC_SUBST([CC])
m4trace:configure.ac:26: -1- AC_SUBST_TRACE([CC])
m4trace:configure.ac:26: -1- m4_pattern_allow([^CC$])
m4trace:configure.ac:26: -1- AC_SUBST([CFLAGS])
m4trace:configure.ac:26: -1- AC_SUBST_TRACE([CFLAGS])
m4trace:configure.ac:26: -1- m4_pattern_allow([^CFLAGS$])
m4trace:configure.ac:26: -1- AC_SUBST([LDFLAGS])
m4trace:configure.ac:26: -1- AC_SUBST_TRACE([LDFLAGS])
m4trace:configure.ac:26: -1- m4_pattern_allow([^LDFLAGS$])
m4trace:configure.ac:26: -1- AC_SUBST([LIBS])
m4trace:configure.ac:26: -1- AC_SUBST_TRACE([LIBS])
m4trace:configure.ac:26: -1- m4_pattern_allow([^LIBS$])
m4trace:configure.ac:26: -1- AC_SUBST([CPPFLAGS])
m4trace:configure.ac:26: -1- AC_SUBST_TRACE([CPPFLAGS])
m4trace:configure.ac:26: -1- m4_pattern_allow([^CPPFLAGS$])
m4trace:configure.ac:26: -1- AC_SUBST([CC])
m4trace:configure.ac:26: -1- AC_SUBST_TRACE([CC])
m4trace:configure.ac:26: -1- m4_pattern_allow([^CC$])
m4trace:configure.ac:26: -1- AC_SUBST([CC])
m4trace:configure.ac:26: -1- AC_SUBST_TRACE([CC])
m4trace:configure.ac:26: -1- m4_pattern_allow([^CC$])
m4trace:configure.ac:26: -1- AC_SUBST([CC])
m4trace:configure.ac:26: -1- AC_SUBST_TRACE([CC])
m4trace:configure.ac:26: -1- m4_pattern_allow([^CC$])
m4trace:configure.ac:26: -1- AC_SUBST([CC])
m4trace:configure.ac:26: -1- AC_SUBST_TRACE([CC])
m4trace:configure.ac:26: -1- m4_pattern_allow([^CC$])
m4trace:configure.ac:26: -1- AC_SUBST([ac_ct_CC])
m4trace:configure.ac:26: -1- AC_SUBST_TRACE([ac_ct_CC])
m4trace:configure.ac:26: -1- m4_pattern_allow([^ac_ct_CC$])
m4trace:configure.ac:26: -1- AC_SUBST([EXEEXT], [$ac_cv_exeext])
m4trace:configure.ac:26: -1- AC_SUBST_TRACE([EXEEXT])
m4trace:configure.ac:26: -1- m4_pattern_allow([^EXEEXT$])
m4trace:configure.ac:26: -1- AC_SUBST([OBJEXT], [$ac_cv_objext])
m4trace:configure.ac:26: -1- AC_SUBST_TRACE([OBJEXT])
m4trace:configure.ac:26: -1- m4_pattern_allow([^OBJEXT$])
m4trace:configure.ac:26: -1- AC_SUBST([DEPDIR], ["${am__leading_dot}deps"])
m4trace:configure.ac:26: -1- AC_SUBST_TRACE([DEPDIR])
m4trace:configure.ac:26: -1- m4_pattern_allow([^DEPDIR$])
m4trace:configure.ac:26: -1- AC_SUBST([am__include])
m4trace:configure.ac:26: -1- AC_SUBST_TRACE([am__include])
m4trace:configure.ac:26: -1- m4_pattern_allow([^am__include$])
m4trace:configure.ac:26: -1- AC_SUBST([am__quote])
m4trace:configure.ac:26: -1- AC_SUBST_TRACE([am__quote])
m4trace:configure.ac:26: -1- m4_pattern_allow([^am__quote$])
m4trace:configure.ac:26: -1- AM_CONDITIONAL([AMDEP], [test "x$enable_dependency_tracking" != xno])
m4trace:configure.ac:26: -1- AC_SUBST([AMDEP_TRUE])
m4trace:configure.ac:26: -1- AC_SUBST_TRACE([AMDEP_TRUE])
m4trace:configure.ac:26: -1- m4_pattern_allow([^AMDEP_TRUE$])
m4trace:configure.ac:26: -1- AC_SUBST([AMDEP_FALSE])
m4trace:configure.ac:26: -1- AC_SUBST_TRACE([AMDEP_FALSE])
m4trace:configure.ac:26: -1- m4_pattern_allow([^AMDEP_FALSE$])
m4trace:configure.ac:26: -1- _AM_SUBST_NOTMAKE([AMDEP_TRUE])
m4trace:configure.ac:26: -1- _AM_SUBST_NOTMAKE([AMDEP_FALSE])
m4trace:configure.ac:26: -1- AC_SUBST([AMDEPBACKSLASH])
m4trace:configure.ac:26: -1- AC_SUBST_TRACE([AMDEPBACKSLASH])
m4trace:configure.ac:26: -1- m4_pattern_allow([^AMDEPBACKSLASH$])
m4trace:configure.ac:26: -1- _AM_SUBST_NOTMAKE([AMDEPBACKSLASH])
m4trace:configure.ac:26: -1- AC_SUBST([am__nodep])
m4trace:configure.ac:26: -1- AC_SUBST_TRACE([am__nodep])
m4trace:configure.ac:26: -1- m4_pattern_allow([^am__nodep$])
m4trace:configure.ac:26: -1- _AM_SUBST_NOTMAKE([am__nodep])
m4trace:configure.ac:26: -1- AC_SUBST([CCDEPMODE], [depmode=$am_cv_CC_dependencies_compiler_type])
m4trace:configure.ac:26: -1- AC_SUBST_TRACE([CCDEPMODE])
m4trace:configure.ac:26: -1- m4_pattern_allow([^CCDEPMODE$])
m4trace:configure.ac:26: -1- AM_CONDITIONAL([am__fastdepCC], [
  test "x$enable_dependency_tracking" != xno \
  && test "$am_cv_CC_dependencies_compiler_type" = gcc3])
m4trace:configure.ac:26: -1- AC_SUBST([am__fastdepCC_TRUE])
m4trace:configure.ac:26: -1- AC_SUBST_TRACE([am__fastdepCC_TRUE])
m4trace:configure.ac:26: -1- m4_pattern_allow([^am__fastdepCC_TRUE$])
m4trace:configure.ac:26: -1- AC_SUBST([am__fastdepCC_FALSE])
m4trace:configure.ac:26: -1- AC_SUBST_TRACE([am__fastdepCC_FALSE])
m4trace:configure.ac:26: -1- m4_pattern_allow([^am__fastdepCC_FALSE$])
m4trace:configure.ac:26: -1- _AM_SUBST_NOTMAKE([am__fastdepCC_TRUE])
m4trace:configure.ac:26: -1- _AM_SUBST_NOTMAKE([am__fastdepCC_FALSE])
m4trace:configure.ac:27: -1- AC_SUBST([CXXFLAGS], [$CXXFLAGS])
m4trace:configure.ac:27: -1- AC_SUBST_TRACE([CXXFLAGS])
m4trace:configure.ac:27: -1- m4_pattern_allow([^CXXFLAGS$])
m4trace:configure.ac:28: -1- AC_SUBST([CPP])
m4trace:configure.ac:28: -1- AC_SUBST_TRACE([CPP])
m4trace:configure.ac:28: -1- m4_pattern_allow([^CPP$])
m4trace:configure.ac:28: -1- AC_SUBST([CPPFLAGS])
m4trace:configure.ac:28: -1- AC_SUBST_TRACE([CPPFLAGS])
m4trace:configure.ac:28: -1- m4_pattern_allow([^CPPFLAGS$])
m4trace:configure.ac:28: -1- AC_SUBST([CPP])
m4trace:configure.ac:28: -1- AC_SUBST_TRACE([CPP])
m4trace:configure.ac:28: -1- m4_pattern_allow([^CPP$])
m4trace:configure.ac:28: -1- AC_SUBST([GREP])
m4trace:configure.ac:28: -1- AC_SUBST_TRACE([GREP])
m4trace:configure.ac:28: -1- m4_pattern_allow([^GREP$])
m4trace:configure.ac:28: -1- AC_SUBST([EGREP])
m4trace:configure.ac:28: -1- AC_SUBST_TRACE([EGREP])
m4trace:configure.ac:28: -1- m4_pattern_allow([^EGREP$])
m4trace:configure.ac:28: -1- AC_DEFINE_TRACE_LITERAL([STDC_HEADERS])
m4trace:configure.ac:28: -1- m4_pattern_allow([^STDC_HEADERS$])
m4trace:configure.ac:28: -1- AH_OUTPUT([STDC_HEADERS], [/* Define to 1 if you have the ANSI C header files. */
@%:@undef STDC_HEADERS])
m4trace:configure.ac:28: -1- AH_OUTPUT([HAVE_SYS_TYPES_H], [/* Define to 1 if you have the <sys/types.h> header file. */
@%:@undef HAVE_SYS_TYPES_H])
m4trace:configure.ac:28: -1- AH_OUTPUT([HAVE_SYS_STAT_H], [/* Define to 1 if you have the <sys/stat.h> header file. */
@%:@undef HAVE_SYS_STAT_H])
m4trace:configure.ac:28: -1- AH_OUTPUT([HAVE_STDLIB_H], [/* Define to 1 if you have the <stdlib.h> header file. */
@%:@undef HAVE_STDLIB_H])
m4trace:configure.ac:28: -1- AH_OUTPUT([HAVE_STRING_H], [/* Define to 1 if you have the <string.h> header file. */
@%:@undef HAVE_STRING_H])
m4trace:configure.ac:28: -1- AH_OUTPUT([HAVE_MEMORY_H], [/* Define to 1 if you have the <memory.h> header file. */
@%:@undef HAVE_MEMORY_H])
m4trace:configure.ac:28: -1- AH_OUTPUT([HAVE_STRINGS_H], [/* Define to 1 if you have the <strings.h> header file. */
@%:@undef HAVE_STRINGS_H])
m4trace:configure.ac:28: -1- AH_OUTPUT([HAVE_INTTYPES_H], [/* Define to 1 if you have the <inttypes.h> header file. */
@%:@undef HAVE_INTTYPES_H])
m4trace:configure.ac:28: -1- AH_OUTPUT([HAVE_STDINT_H], [/* Define to 1 if you have the <stdint.h> header file. */
@%:@undef HAVE_STDINT_H])
m4trace:configure.ac:28: -1- AH_OUTPUT([HAVE_UNISTD_H], [/* Define to 1 if you have the <unistd.h> header file. */
@%:@undef HAVE_UNISTD_H])
m4trace:configure.ac:28: -1- AC_DEFINE_TRACE_LITERAL([_POSIX_SOURCE])
m4trace:configure.ac:28: -1- m4_pattern_allow([^_POSIX_SOURCE$])
m4trace:configure.ac:28: -1- AH_OUTPUT([_POSIX_SOURCE], [/* Define to 1 if you need to in order for `stat\' and other things to work. */
@%:@undef _POSIX_SOURCE])
m4trace:configure.ac:28: -1- AC_DEFINE_TRACE_LITERAL([_POSIX_1_SOURCE])
m4trace:configure.ac:28: -1- m4_pattern_allow([^_POSIX_1_SOURCE$])
m4trace:configure.ac:28: -1- AH_OUTPUT([_POSIX_1_SOURCE], [/* Define to 2 if the system does not provide POSIX.1 features except with
   this defined. */
@%:@undef _POSIX_1_SOURCE])
m4trace:configure.ac:28: -1- AC_DEFINE_TRACE_LITERAL([_MINIX])
m4trace:configure.ac:28: -1- m4_pattern_allow([^_MINIX$])
m4trace:configure.ac:28: -1- AH_OUTPUT([_MINIX], [/* Define to 1 if on MINIX. */
@%:@undef _MINIX])
m4trace:configure.ac:28: -1- AH_OUTPUT([USE_SYSTEM_EXTENSIONS], [/* Enable extensions on AIX 3, Interix.  */
#ifndef _ALL_SOURCE
# undef _ALL_SOURCE
#endif
/* Enable GNU extensions on systems that have them.  */
#ifndef _GNU_SOURCE
# undef _GNU_SOURCE
#endif
/* Enable threading extensions on Solaris.  */
#ifndef _POSIX_PTHREAD_SEMANTICS
# undef _POSIX_PTHREAD_SEMANTICS
#endif
/* Enable extensions on HP NonStop.  */
#ifndef _TANDEM_SOURCE
# undef _TANDEM_SOURCE
#endif
/* Enable general extensions on Solaris.  */
#ifndef __EXTENSIONS__
# undef __EXTENSIONS__
#endif
])
m4trace:configure.ac:28: -1- AC_DEFINE_TRACE_LITERAL([__EXTENSIONS__])
m4trace:configure.ac:28: -1- m4_pattern_allow([^__EXTENSIONS__$])
m4trace:configure.ac:28: -1- AC_DEFINE_TRACE_LITERAL([_ALL_SOURCE])
m4trace:configure.ac:28: -1- m4_pattern_allow([^_ALL_SOURCE$])
m4trace:configure.ac:28: -1- AC_DEFINE_TRACE_LITERAL([_GNU_SOURCE])
m4trace:configure.ac:28: -1- m4_pattern_allow([^_GNU_SOURCE$])
m4trace:configure.ac:28: -1- AC_DEFINE_TRACE_LITERAL([_POSIX_PTHREAD_SEMANTICS])
m4trace:configure.ac:28: -1- m4_pattern_allow([^_POSIX_PTHREAD_SEMANTICS$])
m4trace:configure.ac:28: -1- AC_DEFINE_TRACE_LITERAL([_TANDEM_SOURCE])
m4trace:configure.ac:28: -1- m4_pattern_allow([^_TANDEM_SOURCE$])
m4trace:configure.ac:29: -1- AC_SUBST([CXX])
m4trace:configure.ac:29: -1- AC_SUBST_TRACE([CXX])
m4trace:configure.ac:29: -1- m4_pattern_allow([^CXX$])
m4trace:configure.ac:29: -1- AC_SUBST([CXXFLAGS])
m4trace:configure.ac:29: -1- AC_SUBST_TRACE([CXXFLAGS])
m4trace:configure.ac:29: -1- m4_pattern_allow([^CXXFLAGS$])
m4trace:configure.ac:29: -1- AC_SUBST([LDFLAGS])
m4trace:configure.ac:29: -1- AC_SUBST_TRACE([LDFLAGS])
m4trace:configure.ac:29: -1- m4_pattern_allow([^LDFLAGS$])
m4trace:configure.ac:29: -1- AC_SUBST([LIBS])
m4trace:configure.ac:29: -1- AC_SUBST_TRACE([LIBS])
m4trace:configure.ac:29: -1- m4_pattern_allow([^LIBS$])
m4trace:configure.ac:29: -1- AC_SUBST([CPPFLAGS])
m4trace:configure.ac:29: -1- AC_SUBST_TRACE([CPPFLAGS])
m4trace:configure.ac:29: -1- m4_pattern_allow([^CPPFLAGS$])
m4trace:configure.ac:29: -1- AC_SUBST([CXX])
m4trace:configure.ac:29: -1- AC_SUBST_TRACE([CXX])
m4trace:configure.ac:29: -1- m4_pattern_allow([^CXX$])
m4trace:configure.ac:29: -1- AC_SUBST([ac_ct_CXX])
m4trace:configure.ac:29: -1- AC_SUBST_TRACE([ac_ct_CXX])
m4trace:configure.ac:29: -1- m4_pattern_allow([^ac_ct_CXX$])
m4trace:configure.ac:29: -1- AC_SUBST([CXXDEPMODE], [depmode=$am_cv_CXX_dependencies_compiler_type])
m4trace:configure.ac:29: -1- AC_SUBST_TRACE([CXXDEPMODE])
m4trace:configure.ac:29: -1- m4_pattern_allow([^CXXDEPMODE$])
m4trace:configure.ac:29: -1- AM_CONDITIONAL([am__fastdepCXX], [
  test "x$enable_dependency_tracking" != xno \
  && test "$am_cv_CXX_dependencies_compiler_type" = gcc3])
m4trace:configure.ac:29: -1- AC_SUBST([am__fastdepCXX_TRUE])
m4trace:configure.ac:29: -1- AC_SUBST_TRACE([am__fastdepCXX_TRUE])
m4trace:configure.ac:29: -1- m4_pattern_allow([^am__fastdepCXX_TRUE$])
m4trace:configure.ac:29: -1- AC_SUBST([am__fastdepCXX_FALSE])
m4trace:configure.ac:29: -1- AC_SUBST_TRACE([am__fastdepCXX_FALSE])
m4trace:configure.ac:29: -1- m4_pattern_allow([^am__fastdepCXX_FALSE$])
m4trace:configure.ac:29: -1- _AM_SUBST_NOTMAKE([am__fastdepCXX_TRUE])
m4trace:configure.ac:29: -1- _AM_SUBST_NOTMAKE([am__fastdepCXX_FALSE])
m4trace:configure.ac:31: -1- AC_DEFINE_TRACE_LITERAL([size_t])
m4trace:configure.ac:31: -1- m4_pattern_allow([^size_t$])
m4trace:configure.ac:31: -1- AH_OUTPUT([size_t], [/* Define to `unsigned int\' if <sys/types.h> does not define. */
@%:@undef size_t])
m4trace:configure.ac:33: -1- LT_INIT
m4trace:configure.ac:33: -1- m4_pattern_forbid([^_?LT_[A-Z_]+$])
m4trace:configure.ac:33: -1- m4_pattern_allow([^(_LT_EOF|LT_DLGLOBAL|LT_DLLAZY_OR_NOW|LT_MULTI_MODULE)$])
m4trace:configure.ac:33: -1- AC_REQUIRE_AUX_FILE([ltmain.sh])
m4trace:configure.ac:33: -1- AC_SUBST([LIBTOOL])
m4trace:configure.ac:33: -1- AC_SUBST_TRACE([LIBTOOL])
m4trace:configure.ac:33: -1- m4_pattern_allow([^LIBTOOL$])
m4trace:configure.ac:33: -1- AC_CANONICAL_HOST
m4trace:configure.ac:33: -1- AC_CANONICAL_BUILD
m4trace:configure.ac:33: -1- AC_REQUIRE_AUX_FILE([config.sub])
m4trace:configure.ac:33: -1- AC_REQUIRE_AUX_FILE([config.guess])
m4trace:configure.ac:33: -1- AC_SUBST([build], [$ac_cv_build])
m4trace:configure.ac:33: -1- AC_SUBST_TRACE([build])
m4trace:configure.ac:33: -1- m4_pattern_allow([^build$])
m4trace:configure.ac:33: -1- AC_SUBST([build_cpu], [$[1]])
m4trace:configure.ac:33: -1- AC_SUBST_TRACE([build_cpu])
m4trace:configure.ac:33: -1- m4_pattern_allow([^build_cpu$])
m4trace:configure.ac:33: -1- AC_SUBST([build_vendor], [$[2]])
m4trace:configure.ac:33: -1- AC_SUBST_TRACE([build_vendor])
m4trace:configure.ac:33: -1- m4_pattern_allow([^build_vendor$])
m4trace:configure.ac:33: -1- AC_SUBST([build_os])
m4trace:configure.ac:33: -1- AC_SUBST_TRACE([build_os])
m4trace:configure.ac:33: -1- m4_pattern_allow([^build_os$])
m4trace:configure.ac:33: -1- AC_SUBST([host], [$ac_cv_host])
m4trace:configure.ac:33: -1- AC_SUBST_TRACE([host])
m4trace:configure.ac:33: -1- m4_pattern_allow([^host$])
m4trace:configure.ac:33: -1- AC_SUBST([host_cpu], [$[1]])
m4trace:configure.ac:33: -1- AC_SUBST_TRACE([host_cpu])
m4trace:configure.ac:33: -1- m4_pattern_allow([^host_cpu$])
m4trace:configure.ac:33: -1- AC_SUBST([host_vendor], [$[2]])
m4trace:configure.ac:33: -1- AC_SUBST_TRACE([host_vendor])
m4trace:configure.ac:33: -1- m4_pattern_allow([^host_vendor$])
m4trace:configure.ac:33: -1- AC_SUBST([host_os])
m4trace:configure.ac:33: -1- AC_SUBST_TRACE([host_os])
m4trace:configure.ac:33: -1- m4_pattern_allow([^host_os$])
m4trace:configure.ac:33: -1- AC_SUBST([SED])
m4trace:configure.ac:33: -1- AC_SUBST_TRACE([SED])
m4trace:configure.ac:33: -1- m4_pattern_allow([^SED$])
m4trace:configure.ac:33: -1- AC_SUBST([FGREP])
m4trace:configure.ac:33: -1- AC_SUBST_TRACE([FGREP])
m4trace:configure.ac:33: -1- m4_pattern_allow([^FGREP$])
m4trace:configure.ac:33: -1- AC_SUBST([GREP])
m4trace:configure.ac:33: -1- AC_SUBST_TRACE([GREP])
m4trace:configure.ac:33: -1- m4_pattern_allow([^GREP$])
m4trace:configure.ac:33: -1- AC_SUBST([LD])
m4trace:configure.ac:33: -1- AC_SUBST_TRACE([LD])
m4trace:configure.ac:33: -1- m4_pattern_allow([^LD$])
m4trace:configure.ac:33: -1- AC_SUBST([DUMPBIN])
m4trace:configure.ac:33: -1- AC_SUBST_TRACE([DUMPBIN])
m4trace:configure.ac:33: -1- m4_pattern_allow([^DUMPBIN$])
m4trace:configure.ac:33: -1- AC_SUBST([ac_ct_DUMPBIN])
m4trace:configure.ac:33: -1- AC_SUBST_TRACE([ac_ct_DUMPBIN])
m4trace:configure.ac:33: -1- m4_pattern_allow([^ac_ct_DUMPBIN$])
m4trace:configure.ac:33: -1- AC_SUBST([DUMPBIN])
m4trace:configure.ac:33: -1- AC_SUBST_TRACE([DUMPBIN])
m4trace:configure.ac:33: -1- m4_pattern_allow([^DUMPBIN$])
m4trace:configure.ac:33: -1- AC_SUBST([NM])
m4trace:configure.ac:33: -1- AC_SUBST_TRACE([NM])
m4trace:configure.ac:33: -1- m4_pattern_allow([^NM$])
m4trace:configure.ac:33: -1- AC_SUBST([LN_S], [$as_ln_s])
m4trace:configure.ac:33: -1- AC_SUBST_TRACE([LN_S])
m4trace:configure.ac:33: -1- m4_pattern_allow([^LN_S$])
m4trace:configure.ac:33: -1- AC_SUBST([OBJDUMP])
m4trace:configure.ac:33: -1- AC_SUBST_TRACE([OBJDUMP])
m4trace:configure.ac:33: -1- m4_pattern_allow([^OBJDUMP$])
m4trace:configure.ac:33: -1- AC_SUBST([OBJDUMP])
m4trace:configure.ac:33: -1- AC_SUBST_TRACE([OBJDUMP])
m4trace:configure.ac:33: -1- m4_pattern_allow([^OBJDUMP$])
m4trace:configure.ac:33: -1- AC_SUBST([DLLTOOL])
m4trace:configure.ac:33: -1- AC_SUBST_TRACE([DLLTOOL])
m4trace:configure.ac:33: -1- m4_pattern_allow([^DLLTOOL$])
m4trace:configure.ac:33: -1- AC_SUBST([DLLTOOL])
m4trace:configure.ac:33: -1- AC_SUBST_TRACE([DLLTOOL])
m4trace:configure.ac:33: -1- m4_pattern_allow([^DLLTOOL$])
m4trace:configure.ac:33: -1- AC_SUBST([AR])
m4trace:configure.ac:33: -1- AC_SUBST_TRACE([AR])
m4trace:configure.ac:33: -1- m4_pattern_allow([^AR$])
m4trace:configure.ac:33: -1- AC_SUBST([ac_ct_AR])
m4trace:configure.ac:33: -1- AC_SUBST_TRACE([ac_ct_AR])
m4trace:configure.ac:33: -1- m4_pattern_allow([^ac_ct_AR$])
m4trace:configure.ac:33: -1- AC_SUBST([STRIP])
m4trace:configure.ac:33: -1- AC_SUBST_TRACE([STRIP])
m4trace:configure.ac:33: -1- m4_pattern_allow([^STRIP$])
m4trace:configure.ac:33: -1- AC_SUBST([RANLIB])
m4trace:configure.ac:33: -1- AC_SUBST_TRACE([RANLIB])
m4trace:configure.ac:33: -1- m4_pattern_allow([^RANLIB$])
m4trace:configure.ac:33: -1- m4_pattern_allow([LT_OBJDIR])
m4trace:configure.ac:33: -1- AC_DEFINE_TRACE_LITERAL([LT_OBJDIR])
m4trace:configure.ac:33: -1- m4_pattern_allow([^LT_OBJDIR$])
m4trace:configure.ac:33: -1- AH_OUTPUT([LT_OBJDIR], [/* Define to the sub-directory in which libtool stores uninstalled libraries.
   */
@%:@undef LT_OBJDIR])
m4trace:configure.ac:33: -1- LT_SUPPORTED_TAG([CC])
m4trace:configure.ac:33: -1- AC_SUBST([MANIFEST_TOOL])
m4trace:configure.ac:33: -1- AC_SUBST_TRACE([MANIFEST_TOOL])
m4trace:configure.ac:33: -1- m4_pattern_allow([^MANIFEST_TOOL$])
m4trace:configure.ac:33: -1- AC_SUBST([DSYMUTIL])
m4trace:configure.ac:33: -1- AC_SUBST_TRACE([DSYMUTIL])
m4trace:configure.ac:33: -1- m4_pattern_allow([^DSYMUTIL$])
m4trace:configure.ac:33: -1- AC_SUBST([NMEDIT])
m4trace:configure.ac:33: -1- AC_SUBST_TRACE([NMEDIT])
m4trace:configure.ac:33: -1- m4_pattern_allow([^NMEDIT$])
m4trace:configure.ac:33: -1- AC_SUBST([LIPO])
m4trace:configure.ac:33: -1- AC_SUBST_TRACE([LIPO])
m4trace:configure.ac:33: -1- m4_pattern_allow([^LIPO$])
m4trace:configure.ac:33: -1- AC_SUBST([OTOOL])
m4trace:configure.ac:33: -1- AC_SUBST_TRACE([OTOOL])
m4trace:configure.ac:33: -1- m4_pattern_allow([^OTOOL$])
m4trace:configure.ac:33: -1- AC_SUBST([OTOOL64])
m4trace:configure.ac:33: -1- AC_SUBST_TRACE([OTOOL64])
m4trace:configure.ac:33: -1- m4_pattern_allow([^OTOOL64$])
m4trace:configure.ac:33: -1- AH_OUTPUT([HAVE_DLFCN_H], [/* Define to 1 if you have the <dlfcn.h> header file. */
@%:@undef HAVE_DLFCN_H])
m4trace:configure.ac:33: -1- AC_DEFINE_TRACE_LITERAL([HAVE_DLFCN_H])
m4trace:configure.ac:33: -1- m4_pattern_allow([^HAVE_DLFCN_H$])
m4trace:configure.ac:33: -1- LT_SUPPORTED_TAG([CXX])
m4trace:configure.ac:33: -1- AC_SUBST([CXXCPP])
m4trace:configure.ac:33: -1- AC_SUBST_TRACE([CXXCPP])
m4trace:configure.ac:33: -1- m4_pattern_allow([^CXXCPP$])
m4trace:configure.ac:33: -1- AC_SUBST([CPPFLAGS])
m4trace:configure.ac:33: -1- AC_SUBST_TRACE([CPPFLAGS])
m4trace:configure.ac:33: -1- m4_pattern_allow([^CPPFLAGS$])
m4trace:configure.ac:33: -1- AC_SUBST([CXXCPP])
m4trace:configure.ac:33: -1- AC_SUBST_TRACE([CXXCPP])
m4trace:configure.ac:33: -1- m4_pattern_allow([^CXXCPP$])
m4trace:configure.ac:33: -1- AC_SUBST([LD])
m4trace:configure.ac:33: -1- AC_SUBST_TRACE([LD])
m4trace:configure.ac:33: -1- m4_pattern_allow([^LD$])
m4trace:configure.ac:44: -1- AC_DEFINE_TRACE_LITERAL([DEBUG])
m4trace:configure.ac:44: -1- m4_pattern_allow([^DEBUG$])
m4trace:configure.ac:44: -1- AH_OUTPUT([DEBUG], [/* compile in debug info */
@%:@undef DEBUG])
m4trace:configure.ac:70: -1- AC_SUBST([BOOST_ROOT])
m4trace:configure.ac:70: -1- AC_SUBST_TRACE([BOOST_ROOT])
m4trace:configure.ac:70: -1- m4_pattern_allow([^BOOST_ROOT$])
m4trace:configure.ac:70: -1- AC_SUBST([DISTCHECK_CONFIGURE_FLAGS], ["$DISTCHECK_CONFIGURE_FLAGS '--with-boost=$with_boost'"])
m4trace:configure.ac:70: -1- AC_SUBST_TRACE([DISTCHECK_CONFIGURE_FLAGS])
m4trace:configure.ac:70: -1- m4_pattern_allow([^DISTCHECK_CONFIGURE_FLAGS$])
m4trace:configure.ac:70: -1- m4_pattern_allow([^BOOST_VERSION$])
m4trace:configure.ac:70: -1- AC_SUBST([BOOST_CPPFLAGS], ["-I$boost_cv_inc_path"])
m4trace:configure.ac:70: -1- AC_SUBST_TRACE([BOOST_CPPFLAGS])
m4trace:configure.ac:70: -1- m4_pattern_allow([^BOOST_CPPFLAGS$])
m4trace:configure.ac:70: -1- AC_DEFINE_TRACE_LITERAL([HAVE_BOOST])
m4trace:configure.ac:70: -1- m4_pattern_allow([^HAVE_BOOST$])
m4trace:configure.ac:70: -1- AH_OUTPUT([HAVE_BOOST], [/* Defined if the requested minimum BOOST version is satisfied */
@%:@undef HAVE_BOOST])
m4trace:configure.ac:70: -1- m4_pattern_allow([^BOOST_LIB_VERSION$])
m4trace:configure.ac:71: -1- AC_DEFINE_TRACE_LITERAL([HAVE_BOOST_MATH_SPECIAL_FUNCTIONS_HPP])
m4trace:configure.ac:71: -1- m4_pattern_allow([^HAVE_BOOST_MATH_SPECIAL_FUNCTIONS_HPP$])
m4trace:configure.ac:71: -1- AH_OUTPUT([HAVE_BOOST_MATH_SPECIAL_FUNCTIONS_HPP], [/* Define to 1 if you have <boost/math/special_functions.hpp> */
@%:@undef HAVE_BOOST_MATH_SPECIAL_FUNCTIONS_HPP])
m4trace:configure.ac:106: -1- AC_DEFINE_TRACE_LITERAL([HAVE__BOOL])
m4trace:configure.ac:106: -1- m4_pattern_allow([^HAVE__BOOL$])
m4trace:configure.ac:106: -1- AH_OUTPUT([HAVE__BOOL], [/* Define to 1 if the system has the type `_Bool\'. */
@%:@undef HAVE__BOOL])
m4trace:configure.ac:106: -1- AC_DEFINE_TRACE_LITERAL([HAVE_STDBOOL_H])
m4trace:configure.ac:106: -1- m4_pattern_allow([^HAVE_STDBOOL_H$])
m4trace:configure.ac:106: -1- AH_OUTPUT([HAVE_STDBOOL_H], [/* Define to 1 if stdbool.h conforms to C99. */
@%:@undef HAVE_STDBOOL_H])
m4trace:configure.ac:107: -1- AC_DEFINE_TRACE_LITERAL([size_t])
m4trace:configure.ac:107: -1- m4_pattern_allow([^size_t$])
m4trace:configure.ac:107: -1- AH_OUTPUT([size_t], [/* Define to `unsigned int\' if <sys/types.h> does not define. */
@%:@undef size_t])
m4trace:configure.ac:113: -1- AC_DEFINE_TRACE_LITERAL([CXXFLAGS])
m4trace:configure.ac:113: -1- m4_pattern_allow([^CXXFLAGS$])
m4trace:configure.ac:113: -1- AH_OUTPUT([CXXFLAGS], [/* C++ compilation options */
@%:@undef CXXFLAGS])
m4trace:configure.ac:114: -1- AC_DEFINE_TRACE_LITERAL([CPPFLAGS])
m4trace:configure.ac:114: -1- m4_pattern_allow([^CPPFLAGS$])
m4trace:configure.ac:114: -1- AH_OUTPUT([CPPFLAGS], [/* C++ preprocessor compilation options */
@%:@undef CPPFLAGS])
m4trace:configure.ac:115: -1- AC_DEFINE_TRACE_LITERAL([LDFLAGS])
m4trace:configure.ac:115: -1- m4_pattern_allow([^LDFLAGS$])
m4trace:configure.ac:115: -1- AH_OUTPUT([LDFLAGS], [/* Linker options */
@%:@undef LDFLAGS])
m4trace:configure.ac:117: -1- AC_DEFINE_TRACE_LITERAL([AUTHOR])
m4trace:configure.ac:117: -1- m4_pattern_allow([^AUTHOR$])
m4trace:configure.ac:117: -1- AH_OUTPUT([AUTHOR], [/* Program author(s) */
@%:@undef AUTHOR])
m4trace:configure.ac:119: -1- AC_DEFINE_TRACE_LITERAL([COPYRIGHT])
m4trace:configure.ac:119: -1- m4_pattern_allow([^COPYRIGHT$])
m4trace:configure.ac:119: -1- AH_OUTPUT([COPYRIGHT], [/* copyright info */
@%:@undef COPYRIGHT])
m4trace:configure.ac:121: -1- AC_DEFINE_TRACE_LITERAL([GIT_COMMIT])
m4trace:configure.ac:121: -1- m4_pattern_allow([^GIT_COMMIT$])
m4trace:configure.ac:121: -1- AH_OUTPUT([GIT_COMMIT], [/* git HEAD commit hash */
@%:@undef GIT_COMMIT])
m4trace:configure.ac:122: -1- AC_DEFINE_TRACE_LITERAL([GIT_COMMIT_DATE])
m4trace:configure.ac:122: -1- m4_pattern_allow([^GIT_COMMIT_DATE$])
m4trace:configure.ac:122: -1- AH_OUTPUT([GIT_COMMIT_DATE], [/* git HEAD commit date */
@%:@undef GIT_COMMIT_DATE])
m4trace:configure.ac:125: -1- AC_SUBST([CPPFLAGS])
m4trace:configure.ac:125: -1- AC_SUBST_TRACE([CPPFLAGS])
m4trace:configure.ac:125: -1- m4_pattern_allow([^CPPFLAGS$])
m4trace:configure.ac:128: -1- AC_SUBST([CXXFLAGS])
m4trace:configure.ac:128: -1- AC_SUBST_TRACE([CXXFLAGS])
m4trace:configure.ac:128: -1- m4_pattern_allow([^CXXFLAGS$])
m4trace:configure.ac:133: -1- AC_SUBST([MOD_CPPFLAGS])
m4trace:configure.ac:133: -1- AC_SUBST_TRACE([MOD_CPPFLAGS])
m4trace:configure.ac:133: -1- m4_pattern_allow([^MOD_CPPFLAGS$])
m4trace:configure.ac:146: -1- AC_SUBST([MOD_LDFLAGS])
m4trace:configure.ac:146: -1- AC_SUBST_TRACE([MOD_LDFLAGS])
m4trace:configure.ac:146: -1- m4_pattern_allow([^MOD_LDFLAGS$])
m4trace:configure.ac:148: -1- AC_CONFIG_FILES([
Makefile
src/Makefile
simtools.pc
])
m4trace:configure.ac:154: -1- AC_SUBST([LIB@&t@OBJS], [$ac_libobjs])
m4trace:configure.ac:154: -1- AC_SUBST_TRACE([LIB@&t@OBJS])
m4trace:configure.ac:154: -1- m4_pattern_allow([^LIB@&t@OBJS$])
m4trace:configure.ac:154: -1- AC_SUBST([LTLIBOBJS], [$ac_ltlibobjs])
m4trace:configure.ac:154: -1- AC_SUBST_TRACE([LTLIBOBJS])
m4trace:configure.ac:154: -1- m4_pattern_allow([^LTLIBOBJS$])
m4trace:configure.ac:154: -1- AM_CONDITIONAL([am__EXEEXT], [test -n "$EXEEXT"])
m4trace:configure.ac:154: -1- AC_SUBST([am__EXEEXT_TRUE])
m4trace:configure.ac:154: -1- AC_SUBST_TRACE([am__EXEEXT_TRUE])
m4trace:configure.ac:154: -1- m4_pattern_allow([^am__EXEEXT_TRUE$])
m4trace:configure.ac:154: -1- AC_SUBST([am__EXEEXT_FALSE])
m4trace:configure.ac:154: -1- AC_SUBST_TRACE([am__EXEEXT_FALSE])
m4trace:configure.ac:154: -1- m4_pattern_allow([^am__EXEEXT_FALSE$])
m4trace:configure.ac:154: -1- _AM_SUBST_NOTMAKE([am__EXEEXT_TRUE])
m4trace:configure.ac:154: -1- _AM_SUBST_NOTMAKE([am__EXEEXT_FALSE])
m4trace:configure.ac:154: -1- AC_SUBST_TRACE([top_builddir])
m4trace:configure.ac:154: -1- AC_SUBST_TRACE([top_build_prefix])
m4trace:configure.ac:154: -1- AC_SUBST_TRACE([srcdir])
m4trace:configure.ac:154: -1- AC_SUBST_TRACE([abs_srcdir])
m4trace:configure.ac:154: -1- AC_SUBST_TRACE([top_srcdir])
m4trace:configure.ac:154: -1- AC_SUBST_TRACE([abs_top_srcdir])
m4trace:configure.ac:154: -1- AC_SUBST_TRACE([builddir])
m4trace:configure.ac:154: -1- AC_SUBST_TRACE([abs_builddir])
m4trace:configure.ac:154: -1- AC_SUBST_TRACE([abs_top_builddir])
m4trace:configure.ac:154: -1- AC_SUBST_TRACE([INSTALL])
m4trace:configure.ac:154: -1- AC_SUBST_TRACE([MKDIR_P])
m4trace:configure.ac:154: -1- AC_REQUIRE_AUX_FILE([ltmain.sh])
