# Supplementary material for: 3D replicon distributions arise from stochastic initiation and domino-like DNA replication progression
Source: Nat Commun. 2016 Apr 7;7:11207. doi: 10.1038/ncomms11207 (PMC4829661; doi:10.1038/ncomms11207)
Supplement: Supplementary Software — Source code for 1D simulation of DNA replication and 3D simulation of chromatin folding. [file ncomms11207-s5.zip › DNA-replication-master/simtools/config.h.in]

/* config.h.in.  Generated from configure.ac by autoheader.  */

/* Program author(s) */
#undef AUTHOR

/* copyright info */
#undef COPYRIGHT

/* C++ preprocessor compilation options */
#undef CPPFLAGS

/* C++ compilation options */
#undef CXXFLAGS

/* compile in debug info */
#undef DEBUG

/* git HEAD commit hash */
#undef GIT_COMMIT

/* git HEAD commit date */
#undef GIT_COMMIT_DATE

/* Defined if the requested minimum BOOST version is satisfied */
#undef HAVE_BOOST

/* Define to 1 if you have <boost/math/special_functions.hpp> */
#undef HAVE_BOOST_MATH_SPECIAL_FUNCTIONS_HPP

/* Define to 1 if you have the <dlfcn.h> header file. */
#undef HAVE_DLFCN_H

/* Define to 1 if you have the <inttypes.h> header file. */
#undef HAVE_INTTYPES_H

/* Define to 1 if you have the <memory.h> header file. */
#undef HAVE_MEMORY_H

/* Define to 1 if stdbool.h conforms to C99. */
#undef HAVE_STDBOOL_H

/* Define to 1 if you have the <stdint.h> header file. */
#undef HAVE_STDINT_H

/* Define to 1 if you have the <stdlib.h> header file. */
#undef HAVE_STDLIB_H

/* Define to 1 if you have the <strings.h> header file. */
#undef HAVE_STRINGS_H

/* Define to 1 if you have the <string.h> header file. */
#undef HAVE_STRING_H

/* Define to 1 if you have the <sys/stat.h> header file. */
#undef HAVE_SYS_STAT_H

/* Define to 1 if you have the <sys/types.h> header file. */
#undef HAVE_SYS_TYPES_H

/* Define to 1 if you have the <unistd.h> header file. */
#undef HAVE_UNISTD_H

/* Define to 1 if the system has the type `_Bool'. */
#undef HAVE__BOOL

/* Linker options */
#undef LDFLAGS

/* Define to the sub-directory in which libtool stores uninstalled libraries.
   */
#undef LT_OBJDIR

/* Name of package */
#undef PACKAGE

/* Define to the address where bug reports for this package should be sent. */
#undef PACKAGE_BUGREPORT

/* Define to the full name of this package. */
#undef PACKAGE_NAME

/* Define to the full name and version of this package. */
#undef PACKAGE_STRING

/* Define to the one symbol short name of this package. */
#undef PACKAGE_TARNAME

/* Define to the home page for this package. */
#undef PACKAGE_URL

/* Define to the version of this package. */
#undef PACKAGE_VERSION

/* Define to 1 if you have the ANSI C header files. */
#undef STDC_HEADERS

/* Enable extensions on AIX 3, Interix.  */
#ifndef _ALL_SOURCE
# undef _ALL_SOURCE
#endif
/* Enable GNU extensions on systems that have them.  */
#ifndef _GNU_SOURCE
# undef _GNU_SOURCE
#endif
/* Enable threading extensions on Solaris.  */
#ifndef _POSIX_PTHREAD_SEMANTICS
# undef _POSIX_PTHREAD_SEMANTICS
#endif
/* Enable extensions on HP NonStop.  */
#ifndef _TANDEM_SOURCE
# undef _TANDEM_SOURCE
#endif
/* Enable general extensions on Solaris.  */
#ifndef __EXTENSIONS__
# undef __EXTENSIONS__
#endif


/* Version number of package */
#undef VERSION

/* Define to 1 if on MINIX. */
#undef _MINIX

/* Define to 2 if the system does not provide POSIX.1 features except with
   this defined. */
#undef _POSIX_1_SOURCE

/* Define to 1 if you need to in order for `stat' and other things to work. */
#undef _POSIX_SOURCE

/* Define to `unsigned int' if <sys/types.h> does not define. */
#undef size_t
