# Supplementary material for: 3D replicon distributions arise from stochastic initiation and domino-like DNA replication progression
Source: Nat Commun. 2016 Apr 7;7:11207. doi: 10.1038/ncomms11207 (PMC4829661; doi:10.1038/ncomms11207)
Supplement: Supplementary Software — Source code for 1D simulation of DNA replication and 3D simulation of chromatin folding. [file ncomms11207-s5.zip › DNA-replication-master/simtools/depcomp]

#! /bin/sh
# depcomp - compile a program generating dependencies as side-effects

scriptversion=2012-03-27.16; # UTC

# Copyright (C) 1999-2012 Free Software Foundation, Inc.

# This program is free software; you can redistribute it and/or modify
# it under the terms of the GNU General Public License as published by
# the Free Software Foundation; either version 2, or (at your option)
# any later version.

# This program is distributed in the hope that it will be useful,
# but WITHOUT ANY WARRANTY; without even the implied warranty of
# MERCHANTABILITY or FITNESS FOR A PARTICULAR PURPOSE.  See the
# GNU General Public License for more details.

# You should have received a copy of the GNU General Public License
# along with this program.  If not, see <http://www.gnu.org/licenses/>.

# As a special exception to the GNU General Public License, if you
# distribute this file as part of a program that contains a
# configuration script generated by Autoconf, you may include it under
# the same distribution terms that you use for the rest of that program.

# Originally written by Alexandre Oliva <oliva@dcc.unicamp.br>.

case $1 in
  '')
     echo "$0: No command.  Try '$0 --help' for more information." 1>&2
     exit 1;
     ;;
  -h | --h*)
    cat <<\EOF
Usage: depcomp [--help] [--version] PROGRAM [ARGS]

Run PROGRAMS ARGS to compile a file, generating dependencies
as side-effects.

Environment variables:
  depmode     Dependency tracking mode.
  source      Source file read by 'PROGRAMS ARGS'.
  object      Object file output by 'PROGRAMS ARGS'.
  DEPDIR      directory where to store dependencies.
  depfile     Dependency file to output.
  tmpdepfile  Temporary file to use when outputting dependencies.
  libtool     Whether libtool is used (yes/no).

Report bugs to <bug-automake@gnu.org>.
EOF
    exit $?
    ;;
  -v | --v*)
    echo "depcomp $scriptversion"
    exit $?
    ;;
esac

# A tabulation character.
tab='	'
# A newline character.
nl='
'

if test -z "$depmode" || test -z "$source" || test -z "$object"; then
  echo "depcomp: Variables source, object and depmode must be set" 1>&2
  exit 1
fi

# Dependencies for sub/bar.o or sub/bar.obj go into sub/.deps/bar.Po.
depfile=${depfile-`echo "$object" |
  sed 's|[^\\/]*$|'${DEPDIR-.deps}'/&|;s|\.\([^.]*\)$|.P\1|;s|Pobj$|Po|'`}
tmpdepfile=${tmpdepfile-`echo "$depfile" | sed 's/\.\([^.]*\)$/.T\1/'`}

rm -f "$tmpdepfile"

# Some modes work just like other modes, but use different flags.  We
# parameterize here, but still list the modes in the big case below,
# to make depend.m4 easier to write.  Note that we *cannot* use a case
# here, because this file can only contain one case statement.
if test "$depmode" = hp; then
  # HP compiler uses -M and no extra arg.
  gccflag=-M
  depmode=gcc
fi

if test "$depmode" = dashXmstdout; then
   # This is just like dashmstdout with a different argument.
   dashmflag=-xM
   depmode=dashmstdout
fi

cygpath_u="cygpath -u -f -"
if test "$depmode" = msvcmsys; then
   # This is just like msvisualcpp but w/o cygpath translation.
   # Just convert the backslash-escaped backslashes to single forward
   # slashes to satisfy depend.m4
   cygpath_u='sed s,\\\\,/,g'
   depmode=msvisualcpp
fi

if test "$depmode" = msvc7msys; then
   # This is just like msvc7 but w/o cygpath translation.
   # Just convert the backslash-escaped backslashes to single forward
   # slashes to satisfy depend.m4
   cygpath_u='sed s,\\\\,/,g'
   depmode=msvc7
fi

if test "$depmode" = xlc; then
   # IBM C/C++ Compilers xlc/xlC can output gcc-like dependency informations.
   gccflag=-qmakedep=gcc,-MF
   depmode=gcc
fi

case "$depmode" in
gcc3)
## gcc 3 implements dependency tracking that does exactly what
## we want.  Yay!  Note: for some reason libtool 1.4 doesn't like
## it if -MD -MP comes after the -MF stuff.  Hmm.
## Unfortunately, FreeBSD c89 acceptance of flags depends upon
## the command line argument order; so add the flags where they
## appear in depend2.am.  Note that the slowdown incurred here
## affects only configure: in makefiles, %FASTDEP% shortcuts this.
  for arg
  do
    case $arg in
    -c) set fnord "$@" -MT "$object" -MD -MP -MF "$tmpdepfile" "$arg" ;;
    *)  set fnord "$@" "$arg" ;;
    esac
    shift # fnord
    shift # $arg
  done
  "$@"
  stat=$?
  if test $stat -eq 0; then :
  else
    rm -f "$tmpdepfile"
    exit $stat
  fi
  mv "$tmpdepfile" "$depfile"
  ;;

gcc)
## There are various ways to get dependency output from gcc.  Here's
## why we pick this rather obscure method:
## - Don't want to use -MD because we'd like the dependencies to end
##   up in a subdir.  Having to rename by hand is ugly.
##   (We might end up doing this anyway to support other compilers.)
## - The DEPENDENCIES_OUTPUT environment variable makes gcc act like
##   -MM, not -M (despite what the docs say).
## - Using -M directly means running the compiler twice (even worse
##   than renaming).
  if test -z "$gccflag"; then
    gccflag=-MD,
  fi
  "$@" -Wp,"$gccflag$tmpdepfile"
  stat=$?
  if test $stat -eq 0; then :
  else
    rm -f "$tmpdepfile"
    exit $stat
  fi
  rm -f "$depfile"
  echo "$object : \\" > "$depfile"
  alpha=ABCDEFGHIJKLMNOPQRSTUVWXYZabcdefghijklmnopqrstuvwxyz
## The second -e expression handles DOS-style file names with drive letters.
  sed -e 's/^[^:]*: / /' \
      -e 's/^['$alpha']:\/[^:]*: / /' < "$tmpdepfile" >> "$depfile"
## This next piece of magic avoids the "deleted header file" problem.
## The problem is that when a header file which appears in a .P file
## is deleted, the dependency causes make to die (because there is
## typically no way to rebuild the header).  We avoid this by adding
## dummy dependencies for each header file.  Too bad gcc doesn't do
## this for us directly.
  tr ' ' "$nl" < "$tmpdepfile" |
## Some versions of gcc put a space before the ':'.  On the theory
## that the space means something, we add a space to the output as
## well.  hp depmode also adds that space, but also prefixes the VPATH
## to the object.  Take care to not repeat it in the output.
## Some versions of the HPUX 10.20 sed can't process this invocation
## correctly.  Breaking it into two sed invocations is a workaround.
    sed -e 's/^\\$//' -e '/^$/d' -e "s|.*$object$||" -e '/:$/d' \
      | sed -e 's/$/ :/' >> "$depfile"
  rm -f "$tmpdepfile"
  ;;

hp)
  # This case exists only to let depend.m4 do its work.  It works by
  # looking at the text of this script.  This case will never be run,
  # since it is checked for above.
  exit 1
  ;;

sgi)
  if test "$libtool" = yes; then
    "$@" "-Wp,-MDupdate,$tmpdepfile"
  else
    "$@" -MDupdate "$tmpdepfile"
  fi
  stat=$?
  if test $stat -eq 0; then :
  else
    rm -f "$tmpdepfile"
    exit $stat
  fi
  rm -f "$depfile"

  if test -f "$tmpdepfile"; then  # yes, the sourcefile depend on other files
    echo "$object : \\" > "$depfile"

    # Clip off the initial element (the dependent).  Don't try to be
    # clever and replace this with sed code, as IRIX sed won't handle
    # lines with more than a fixed number of characters (4096 in
    # IRIX 6.2 sed, 8192 in IRIX 6.5).  We also remove comment lines;
    # the IRIX cc adds comments like '#:fec' to the end of the
    # dependency line.
    tr ' ' "$nl" < "$tmpdepfile" \
    | sed -e 's/^.*\.o://' -e 's/#.*$//' -e '/^$/ d' | \
    tr "$nl" ' ' >> "$depfile"
    echo >> "$depfile"

    # The second pass generates a dummy entry for each header file.
    tr ' ' "$nl" < "$tmpdepfile" \
   | sed -e 's/^.*\.o://' -e 's/#.*$//' -e '/^$/ d' -e 's/$/:/' \
   >> "$depfile"
  else
    # The sourcefile does not contain any dependencies, so just
    # store a dummy comment line, to avoid errors with the Makefile
    # "include basename.Plo" scheme.
    echo "#dummy" > "$depfile"
  fi
  rm -f "$tmpdepfile"
  ;;

xlc)
  # This case exists only to let depend.m4 do its work.  It works by
  # looking at the text of this script.  This case will never be run,
  # since it is checked for above.
  exit 1
  ;;

aix)
  # The C for AIX Compiler uses -M and outputs the dependencies
  # in a .u file.  In older versions, this file always lives in the
  # current directory.  Also, the AIX compiler puts '$object:' at the
  # start of each line; $object doesn't have directory information.
  # Version 6 uses the directory in both cases.
  dir=`echo "$object" | sed -e 's|/[^/]*$|/|'`
  test "x$dir" = "x$object" && dir=
  base=`echo "$object" | sed -e 's|^.*/||' -e 's/\.o$//' -e 's/\.lo$//'`
  if test "$libtool" = yes; then
    tmpdepfile1=$dir$base.u
    tmpdepfile2=$base.u
    tmpdepfile3=$dir.libs/$base.u
    "$@" -Wc,-M
  else
    tmpdepfile1=$dir$base.u
    tmpdepfile2=$dir$base.u
    tmpdepfile3=$dir$base.u
    "$@" -M
  fi
  stat=$?

  if test $stat -eq 0; then :
  else
    rm -f "$tmpdepfile1" "$tmpdepfile2" "$tmpdepfile3"
    exit $stat
  fi

  for tmpdepfile in "$tmpdepfile1" "$tmpdepfile2" "$tmpdepfile3"
  do
    test -f "$tmpdepfile" && break
  done
  if test -f "$tmpdepfile"; then
    # Each line is of the form 'foo.o: dependent.h'.
    # Do two passes, one to just change these to
    # '$object: dependent.h' and one to simply 'dependent.h:'.
    sed -e "s,^.*\.[a-z]*:,$object:," < "$tmpdepfile" > "$depfile"
    sed -e 's,^.*\.[a-z]*:['"$tab"' ]*,,' -e 's,$,:,' < "$tmpdepfile" >> "$depfile"
  else
    # The sourcefile does not contain any dependencies, so just
    # store a dummy comment line, to avoid errors with the Makefile
    # "include basename.Plo" scheme.
    echo "#dummy" > "$depfile"
  fi
  rm -f "$tmpdepfile"
  ;;

icc)
  # Intel's C compiler anf tcc (Tiny C Compiler) understand '-MD -MF file'.
  # However on
  #    $CC -MD -MF foo.d -c -o sub/foo.o sub/foo.c
  # ICC 7.0 will fill foo.d with something like
  #    foo.o: sub/foo.c
  #    foo.o: sub/foo.h
  # which is wrong.  We want
  #    sub/foo.o: sub/foo.c
  #    sub/foo.o: sub/foo.h
  #    sub/foo.c:
  #    sub/foo.h:
  # ICC 7.1 will output
  #    foo.o: sub/foo.c sub/foo.h
  # and will wrap long lines using '\':
  #    foo.o: sub/foo.c ... \
  #     sub/foo.h ... \
  #     ...
  # tcc 0.9.26 (FIXME still under development at the moment of writing)
  # will emit a similar output, but also prepend the continuation lines
  # with horizontal tabulation characters.
  "$@" -MD -MF "$tmpdepfile"
  stat=$?
  if test $stat -eq 0; then :
  else
    rm -f "$tmpdepfile"
    exit $stat
  fi
  rm -f "$depfile"
  # Each line is of the form 'foo.o: dependent.h',
  # or 'foo.o: dep1.h dep2.h \', or ' dep3.h dep4.h \'.
  # Do two passes, one to just change these to
  # '$object: dependent.h' and one to simply 'dependent.h:'.
  sed -e "s/^[ $tab][ $tab]*/  /" -e "s,^[^:]*:,$object :," \
    < "$tmpdepfile" > "$depfile"
  sed '
    s/[ '"$tab"'][ '"$tab"']*/ /g
    s/^ *//
    s/ *\\*$//
    s/^[^:]*: *//
    /^$/d
    /:$/d
    s/$/ :/
  ' < "$tmpdepfile" >> "$depfile"
  rm -f "$tmpdepfile"
  ;;

hp2)
  # The "hp" stanza above does not work with aCC (C++) and HP's ia64
  # compilers, which have integrated preprocessors.  The correct option
  # to use with these is +Maked; it writes dependencies to a file named
  # 'foo.d', which lands next to the object file, wherever that
  # happens to be.
  # Much of this is similar to the tru64 case; see comments there.
  dir=`echo "$object" | sed -e 's|/[^/]*$|/|'`
  test "x$dir" = "x$object" && dir=
  base=`echo "$object" | sed -e 's|^.*/||' -e 's/\.o$//' -e 's/\.lo$//'`
  if test "$libtool" = yes; then
    tmpdepfile1=$dir$base.d
    tmpdepfile2=$dir.libs/$base.d
    "$@" -Wc,+Maked
  else
    tmpdepfile1=$dir$base.d
    tmpdepfile2=$dir$base.d
    "$@" +Maked
  fi
  stat=$?
  if test $stat -eq 0; then :
  else
     rm -f "$tmpdepfile1" "$tmpdepfile2"
     exit $stat
  fi

  for tmpdepfile in "$tmpdepfile1" "$tmpdepfile2"
  do
    test -f "$tmpdepfile" && break
  done
  if test -f "$tmpdepfile"; then
    sed -e "s,^.*\.[a-z]*:,$object:," "$tmpdepfile" > "$depfile"
    # Add 'dependent.h:' lines.
    sed -ne '2,${
	       s/^ *//
	       s/ \\*$//
	       s/$/:/
	       p
	     }' "$tmpdepfile" >> "$depfile"
  else
    echo "#dummy" > "$depfile"
  fi
  rm -f "$tmpdepfile" "$tmpdepfile2"
  ;;

tru64)
   # The Tru64 compiler uses -MD to generate dependencies as a side
   # effect.  'cc -MD -o foo.o ...' puts the dependencies into 'foo.o.d'.
   # At least on Alpha/Redhat 6.1, Compaq CCC V6.2-504 seems to put
   # dependencies in 'foo.d' instead, so we check for that too.
   # Subdirectories are respected.
   dir=`echo "$object" | sed -e 's|/[^/]*$|/|'`
   test "x$dir" = "x$object" && dir=
   base=`echo "$object" | sed -e 's|^.*/||' -e 's/\.o$//' -e 's/\.lo$//'`

   if test "$libtool" = yes; then
      # With Tru64 cc, shared objects can also be used to make a
      # static library.  This mechanism is used in libtool 1.4 series to
      # handle both shared and static libraries in a single compilation.
      # With libtool 1.4, dependencies were output in $dir.libs/$base.lo.d.
      #
      # With libtool 1.5 this exception was removed, and libtool now
      # generates 2 separate objects for the 2 libraries.  These two
      # compilations output dependencies in $dir.libs/$base.o.d and
      # in $dir$base.o.d.  We have to check for both files, because
      # one of the two compilations can be disabled.  We should prefer
      # $dir$base.o.d over $dir.libs/$base.o.d because the latter is
      # automatically cleaned when .libs/ is deleted, while ignoring
      # the former would cause a distcleancheck panic.
      tmpdepfile1=$dir.libs/$base.lo.d   # libtool 1.4
      tmpdepfile2=$dir$base.o.d          # libtool 1.5
      tmpdepfile3=$dir.libs/$base.o.d    # libtool 1.5
      tmpdepfile4=$dir.libs/$base.d      # Compaq CCC V6.2-504
      "$@" -Wc,-MD
   else
      tmpdepfile1=$dir$base.o.d
      tmpdepfile2=$dir$base.d
      tmpdepfile3=$dir$base.d
      tmpdepfile4=$dir$base.d
      "$@" -MD
   fi

   stat=$?
   if test $stat -eq 0; then :
   else
      rm -f "$tmpdepfile1" "$tmpdepfile2" "$tmpdepfile3" "$tmpdepfile4"
      exit $stat
   fi

   for tmpdepfile in "$tmpdepfile1" "$tmpdepfile2" "$tmpdepfile3" "$tmpdepfile4"
   do
     test -f "$tmpdepfile" && break
   done
   if test -f "$tmpdepfile"; then
      sed -e "s,^.*\.[a-z]*:,$object:," < "$tmpdepfile" > "$depfile"
      sed -e 's,^.*\.[a-z]*:['"$tab"' ]*,,' -e 's,$,:,' < "$tmpdepfile" >> "$depfile"
   else
      echo "#dummy" > "$depfile"
   fi
   rm -f "$tmpdepfile"
   ;;

msvc7)
  if test "$libtool" = yes; then
    showIncludes=-Wc,-showIncludes
  else
    showIncludes=-showIncludes
  fi
  "$@" $showIncludes > "$tmpdepfile"
  stat=$?
  grep -v '^Note: including file: ' "$tmpdepfile"
  if test "$stat" = 0; then :
  else
    rm -f "$tmpdepfile"
    exit $stat
  fi
  rm -f "$depfile"
  echo "$object : \\" > "$depfile"
  # The first sed program below extracts the file names and escapes
  # backslashes for cygpath.  The second sed program outputs the file
  # name when reading, but also accumulates all include files in the
  # hold buffer in order to output them again at the end.  This only
  # works with sed implementations that can handle large buffers.
  sed < "$tmpdepfile" -n '
/^Note: including file:  *\(.*\)/ {
  s//\1/
  s/\\/\\\\/g
  p
}' | $cygpath_u | sort -u | sed -n '
s/ /\\ /g
s/\(.*\)/'"$tab"'\1 \\/p
s/.\(.*\) \\/\1:/
H
$ {
  s/.*/'"$tab"'/
  G
  p
}' >> "$depfile"
  rm -f "$tmpdepfile"
  ;;

msvc7msys)
  # This case exists only to let depend.m4 do its work.  It works by
  # looking at the text of this script.  This case will never be run,
  # since it is checked for above.
  exit 1
  ;;

#nosideeffect)
  # This comment above is used by automake to tell side-effect
  # dependency tracking mechanisms from slower ones.

dashmstdout)
  # Important note: in order to support this mode, a compiler *must*
  # always write the preprocessed file to stdout, regardless of -o.
  "$@" || exit $?

  # Remove the call to Libtool.
  if test "$libtool" = yes; then
    while test "X$1" != 'X--mode=compile'; do
      shift
    done
    shift
  fi

  # Remove '-o $object'.
  IFS=" "
  for arg
  do
    case $arg in
    -o)
      shift
      ;;
    $object)
      shift
      ;;
    *)
      set fnord "$@" "$arg"
      shift # fnord
      shift # $arg
      ;;
    esac
  done

  test -z "$dashmflag" && dashmflag=-M
  # Require at least two characters before searching for ':'
  # in the target name.  This is to cope with DOS-style filenames:
  # a dependency such as 'c:/foo/bar' could be seen as target 'c' otherwise.
  "$@" $dashmflag |
    sed 's:^['"$tab"' ]*[^:'"$tab"' ][^:][^:]*\:['"$tab"' ]*:'"$object"'\: :' > "$tmpdepfile"
  rm -f "$depfile"
  cat < "$tmpdepfile" > "$depfile"
  tr ' ' "$nl" < "$tmpdepfile" | \
## Some versions of the HPUX 10.20 sed can't process this invocation
## correctly.  Breaking it into two sed invocations is a workaround.
    sed -e 's/^\\$//' -e '/^$/d' -e '/:$/d' | sed -e 's/$/ :/' >> "$depfile"
  rm -f "$tmpdepfile"
  ;;

dashXmstdout)
  # This case only exists to satisfy depend.m4.  It is never actually
  # run, as this mode is specially recognized in the preamble.
  exit 1
  ;;

makedepend)
  "$@" || exit $?
  # Remove any Libtool call
  if test "$libtool" = yes; then
    while test "X$1" != 'X--mode=compile'; do
      shift
    done
    shift
  fi
  # X makedepend
  shift
  cleared=no eat=no
  for arg
  do
    case $cleared in
    no)
      set ""; shift
      cleared=yes ;;
    esac
    if test $eat = yes; then
      eat=no
      continue
    fi
    case "$arg" in
    -D*|-I*)
      set fnord "$@" "$arg"; shift ;;
    # Strip any option that makedepend may not understand.  Remove
    # the object too, otherwise makedepend will parse it as a source file.
    -arch)
      eat=yes ;;
    -*|$object)
      ;;
    *)
      set fnord "$@" "$arg"; shift ;;
    esac
  done
  obj_suffix=`echo "$object" | sed 's/^.*\././'`
  touch "$tmpdepfile"
  ${MAKEDEPEND-makedepend} -o"$obj_suffix" -f"$tmpdepfile" "$@"
  rm -f "$depfile"
  # makedepend may prepend the VPATH from the source file name to the object.
  # No need to regex-escape $object, excess matching of '.' is harmless.
  sed "s|^.*\($object *:\)|\1|" "$tmpdepfile" > "$depfile"
  sed '1,2d' "$tmpdepfile" | tr ' ' "$nl" | \
## Some versions of the HPUX 10.20 sed can't process this invocation
## correctly.  Breaking it into two sed invocations is a workaround.
    sed -e 's/^\\$//' -e '/^$/d' -e '/:$/d' | sed -e 's/$/ :/' >> "$depfile"
  rm -f "$tmpdepfile" "$tmpdepfile".bak
  ;;

cpp)
  # Important note: in order to support this mode, a compiler *must*
  # always write the preprocessed file to stdout.
  "$@" || exit $?

  # Remove the call to Libtool.
  if test "$libtool" = yes; then
    while test "X$1" != 'X--mode=compile'; do
      shift
    done
    shift
  fi

  # Remove '-o $object'.
  IFS=" "
  for arg
  do
    case $arg in
    -o)
      shift
      ;;
    $object)
      shift
      ;;
    *)
      set fnord "$@" "$arg"
      shift # fnord
      shift # $arg
      ;;
    esac
  done

  "$@" -E |
    sed -n -e '/^# [0-9][0-9]* "\([^"]*\)".*/ s:: \1 \\:p' \
       -e '/^#line [0-9][0-9]* "\([^"]*\)".*/ s:: \1 \\:p' |
    sed '$ s: \\$::' > "$tmpdepfile"
  rm -f "$depfile"
  echo "$object : \\" > "$depfile"
  cat < "$tmpdepfile" >> "$depfile"
  sed < "$tmpdepfile" '/^$/d;s/^ //;s/ \\$//;s/$/ :/' >> "$depfile"
  rm -f "$tmpdepfile"
  ;;

msvisualcpp)
  # Important note: in order to support this mode, a compiler *must*
  # always write the preprocessed file to stdout.
  "$@" || exit $?

  # Remove the call to Libtool.
  if test "$libtool" = yes; then
    while test "X$1" != 'X--mode=compile'; do
      shift
    done
    shift
  fi

  IFS=" "
  for arg
  do
    case "$arg" in
    -o)
      shift
      ;;
    $object)
      shift
      ;;
    "-Gm"|"/Gm"|"-Gi"|"/Gi"|"-ZI"|"/ZI")
	set fnord "$@"
	shift
	shift
	;;
    *)
	set fnord "$@" "$arg"
	shift
	shift
	;;
    esac
  done
  "$@" -E 2>/dev/null |
  sed -n '/^#line [0-9][0-9]* "\([^"]*\)"/ s::\1:p' | $cygpath_u | sort -u > "$tmpdepfile"
  rm -f "$depfile"
  echo "$object : \\" > "$depfile"
  sed < "$tmpdepfile" -n -e 's% %\\ %g' -e '/^\(.*\)$/ s::'"$tab"'\1 \\:p' >> "$depfile"
  echo "$tab" >> "$depfile"
  sed < "$tmpdepfile" -n -e 's% %\\ %g' -e '/^\(.*\)$/ s::\1\::p' >> "$depfile"
  rm -f "$tmpdepfile"
  ;;

msvcmsys)
  # This case exists only to let depend.m4 do its work.  It works by
  # looking at the text of this script.  This case will never be run,
  # since it is checked for above.
  exit 1
  ;;

none)
  exec "$@"
  ;;

*)
  echo "Unknown depmode $depmode" 1>&2
  exit 1
  ;;
esac

exit 0

# Local Variables:
# mode: shell-script
# sh-indentation: 2
# eval: (add-hook 'write-file-hooks 'time-stamp)
# time-stamp-start: "scriptversion="
# time-stamp-format: "%:y-%02m-%02d.%02H"
# time-stamp-time-zone: "UTC"
# time-stamp-end: "; # UTC"
# End:
