# Supplementary material for: 3D replicon distributions arise from stochastic initiation and domino-like DNA replication progression
Source: Nat Commun. 2016 Apr 7;7:11207. doi: 10.1038/ncomms11207 (PMC4829661; doi:10.1038/ncomms11207)
Supplement: Supplementary Software — Source code for 1D simulation of DNA replication and 3D simulation of chromatin folding. [file ncomms11207-s5.zip › DNA-replication-master/simtools/simtools.pc.in]

/------------------ mylib.pc.in ------------------------
prefix=@prefix@
exec_prefix=@exec_prefix@
libdir=@libdir@
includedir=@includedir@/simtools

Name: simtools
Description: Library of helper data structures for stochastical simulations.
URL: http://www.zombiepiratesfromspace.eu
Version: @SIMTOOLS_VERSION_MAJOR@.@SIMTOOLS_VERSION_MINOR@.@SIMTOOLS_VERSION_MICRO@
Requires: 
Libs: -L@libdir@ -lsimtools
Cflags: -I@includedir@/simtools
\-------------------------------------------------------
