# Supplementary material for: 3D replicon distributions arise from stochastic initiation and domino-like DNA replication progression
Source: Nat Commun. 2016 Apr 7;7:11207. doi: 10.1038/ncomms11207 (PMC4829661; doi:10.1038/ncomms11207)
Supplement: Supplementary Software — Source code for 1D simulation of DNA replication and 3D simulation of chromatin folding. [file ncomms11207-s5.zip › DNA-replication-master/simtools/src/Makefile.am]

## Makefile.am -- Use automake to produce a makefile.in from this

INCLUDES = -I$(top_srcdir)
AM_CPPFLAGS =\
    -DHAVE_CONFIG_H

AM_CXXFLAGS =\
    -Wall

AM_CFLAGS=$(AM_CXXFLAGS)

libsimtoolsdir = $(libdir)
libsimtools_LTLIBRARIES = libsimtools.la

libsimtools_la_SOURCES = twoe.cpp exceptions.cpp
libsimtools_la_includedir = $(includedir)/simtools
libsimtools_la_include_HEADERS = binary_sum_search.hh growing_binary_search.hh twoe.hh binary_heap.hh exceptions.hh red_black_tree.hh ../config.h

libsimtools_la_LIBADD = $(MOD_LIBADD)
libsimtools_la_LDFLAGS = $(MOD_LDFLAGS)
