# Supplementary material for: 3D replicon distributions arise from stochastic initiation and domino-like DNA replication progression
Source: Nat Commun. 2016 Apr 7;7:11207. doi: 10.1038/ncomms11207 (PMC4829661; doi:10.1038/ncomms11207)
Supplement: Supplementary Software — Source code for 1D simulation of DNA replication and 3D simulation of chromatin folding. [file ncomms11207-s5.zip › DNA-replication-master/simtools/src/exceptions.hh]

// simtools - A C++ toolset for stochastic network dynamics models.
// 
// Copyright © 2010-2012 Daniel Löb <daniel@zombiepiratesfromspace.eu>
// 
// simtools is free software: you can redistribute it and/or modify
// it under the terms of the GNU General Public License as published by
// the Free Software Foundation, either version 3 of the License, or
// (at your option) any later version.
// 
// simtools is distributed in the hope that it will be useful,
// but WITHOUT ANY WARRANTY; without even the implied warranty of
// MERCHANTABILITY or FITNESS FOR A PARTICULAR PURPOSE.  See the
// GNU General Public License for more details.
// 
// You should have received a copy of the GNU General Public License
// along with simtools.  If not, see <http://www.gnu.org/licenses/>.

#ifndef EXCEPTIONS_HH
#define EXCEPTIONS_HH

#include<exception>
#include<sstream>

using std::exception;
using std::string;

namespace simtools
{
	template<typename data_t> string tostr(data_t value);

	struct RuntimeError: std::exception
	{
		public:
			RuntimeError(string text);
			
			RuntimeError(RuntimeError& oldone);
			RuntimeError(const RuntimeError& oldone);
			
			const char* what() const throw();
			
			virtual ~RuntimeError() throw();
			
			string get_message();
			
		private:
			string message;
	};

#ifdef USES_PYTHON
	void translate_RE(RuntimeError const &re);
#endif // USES_PYTHON
} // End of namespace simtools.

template<typename data_t> string simtools::tostr(data_t value)
{
	std::stringstream ss;
	ss << value;
	return ss.str();
}


#endif // EXCEPTIONS_HH
