# Supplementary material for: 3D replicon distributions arise from stochastic initiation and domino-like DNA replication progression
Source: Nat Commun. 2016 Apr 7;7:11207. doi: 10.1038/ncomms11207 (PMC4829661; doi:10.1038/ncomms11207)
Supplement: Supplementary Software — Source code for 1D simulation of DNA replication and 3D simulation of chromatin folding. [file ncomms11207-s5.zip › DNA-replication-master/simtools/src/twoe.cpp]

// simtools - A C++ toolset for stochastic network dynamics models.
// 
// Copyright © 2010-2012 Daniel Löb <daniel@zombiepiratesfromspace.eu>
// 
// simtools is free software: you can redistribute it and/or modify
// it under the terms of the GNU General Public License as published by
// the Free Software Foundation, either version 3 of the License, or
// (at your option) any later version.
// 
// simtools is distributed in the hope that it will be useful,
// but WITHOUT ANY WARRANTY; without even the implied warranty of
// MERCHANTABILITY or FITNESS FOR A PARTICULAR PURPOSE.  See the
// GNU General Public License for more details.
// 
// You should have received a copy of the GNU General Public License
// along with simtools.  If not, see <http://www.gnu.org/licenses/>.

#include "twoe.hh"

unsigned long simtools::twoe(const size_t &in)
{
	if (in > 63)
		throw "twoe: Cannot store number greater than 2exp64 -1 in unsigned long.";
	
	unsigned long ret = 1;
	return (ret << in);
}
