# Supplementary material for: 3D replicon distributions arise from stochastic initiation and domino-like DNA replication progression
Source: Nat Commun. 2016 Apr 7;7:11207. doi: 10.1038/ncomms11207 (PMC4829661; doi:10.1038/ncomms11207)
Supplement: Supplementary Software — Source code for 1D simulation of DNA replication and 3D simulation of chromatin folding. [file ncomms11207-s5.zip › DNA-replication-master/simtools/tests/bs_test.cpp]

// simtools - A C++ toolset for stochastic network dynamics models.
// 
// Copyright © 2010-2012 Daniel Löb <daniel@zombiepiratesfromspace.eu>
// 
// simtools is free software: you can redistribute it and/or modify
// it under the terms of the GNU General Public License as published by
// the Free Software Foundation, either version 3 of the License, or
// (at your option) any later version.
// 
// simtools is distributed in the hope that it will be useful,
// but WITHOUT ANY WARRANTY; without even the implied warranty of
// MERCHANTABILITY or FITNESS FOR A PARTICULAR PURPOSE.  See the
// GNU General Public License for more details.
// 
// You should have received a copy of the GNU General Public License
// along with simtools.  If not, see <http://www.gnu.org/licenses/>.

#include "st_test/simtools/binary_sum_search.hh"
#include <iostream>
#include <cmath>

using std::cout;
using std::cerr;
using std::abs;
using namespace simtools;

int main(int argc, char* argv[])
{
	long unsigned worked = 1;
	long unsigned failed = 0;
	
	bool all_ok = true;
	
	vector<double> input;
	input.push_back(1.);
	input.push_back(2.);
	input.push_back(3.);
	input.push_back(4.);
	binary_sum_search<double> mybin(input);
	
	if (abs(mybin.get_propensity() - double(10)) > 1e-10)
	{
		cerr << "Wrong probensity in first binary tree."<< endl;
		all_ok = false;
	}
	
	mybin.rebuild(2, 5.);
	
	long unsigned ind = mybin.get_index(12.);
	
	if (ind != 3)
	{
		cerr << "Wrong index returned in first index test." << endl;
		all_ok = false;
	}
	
	ind = mybin.get_index(5);
	
	if (ind != 2)
	{
		cerr << "Wrong index returned in second index test." << endl;
		all_ok = false;
	}
	
	ind = mybin.get_index(0.);
	
	if (ind != 0)
	{
		cerr << "Wrong index returned in third index test." << endl;
		all_ok = false;
	}
	
	vector<double> input2;
	input2.push_back(1.);
	input2.push_back(2.);
	input2.push_back(3.);
	input2.push_back(4.);
	input2.push_back(5.);
	binary_sum_search<double> mybin2(input2);
	
	if (abs(mybin2.get_propensity() - double(15)) > 1e-10)
	{
		cerr << "Wrong propensity in second binary tree. Is " << mybin.get_propensity() << " but should be " << double(15) << endl;
		all_ok = false;
	}
	
	ind = mybin2.get_index(mybin.get_propensity());
	if (ind != 4)
	{
		cerr << "Wrong index returned in third index test." << endl;
		all_ok = false;
	}
	
	if (not all_ok)
		return failed;
	return worked;
}
